# Supplementary material for: High frequency of melanoma in cdkn2b-/-/tp53-/- Xenopus tropicalis
Source: Theranostics. 2024 Nov 4;14(19):7470–87. doi: 10.7150/thno.97475 (PMC11626935; doi:10.7150/thno.97475)
Supplement: Supplementary file 2 — Supplementary table 4. [file thnov14p7470s2.xlsx]

## Sheet: Supplementary Table S4
Supplementary Table S4. BeNeVS-Ctr refers to adjacent tissues of benign nevi in the abdomen, BeNeVS denotes benign nevi in the abdomen, DyNeVS stands for dysplastic nevi in the dorsum, MeMeDS represents invasive melanoma in the dorsum, and MeMeDS-Ctr indicates adjacent tissues of invasive melanoma.

## Sheet: BeNeVS-Ctr-vs-BeNeVS_GSEKEGG
ID	Description	setSize	enrichmentScore	NES	pvalue	p.adjust	qvalue	rank	leading_edge	core_enrichment	level3	level2	level1	counts	Ratio
ko00010	Glycolysis / Gluconeogenesis	69	-0.381096	-1.03623	0.413714	0.925427	0.925427	1144	tags=10%, list=6%, signal=10%	hkdc1/pck2/hk2/g6pc3.1/acss2.1/LOC100485303/pgam1	Glycolysis / Gluconeogenesis	Carbohydrate metabolism	Metabolism	7	0.101449
ko00020	Citrate cycle (TCA cycle)	30	-0.370242	-0.894129	0.660645	0.947824	0.947824	2431	tags=20%, list=13%, signal=17%	idh1/idh3a/fh/idh2/sdhc/pck2	Citrate cycle (TCA cycle)	Carbohydrate metabolism	Metabolism	6	0.2
ko00030	Pentose phosphate pathway	31	0.260164	0.761968	0.889381	0.982279	0.982279	1961	tags=19%, list=10%, signal=17%	pgm2/glyctk/pfkm/tc1a/prps2/pgd	Pentose phosphate pathway	Carbohydrate metabolism	Metabolism	6	0.193548
ko00040	Pentose and glucuronate interconversions	21	-0.655253	-1.50333	0.0406504	0.905983	0.905983	2611	tags=33%, list=14%, signal=29%	akr1b1/ugdh/ugt1a6/sord/ugt2a1/ugdhl/LOC100127873	Pentose and glucuronate interconversions	Carbohydrate metabolism	Metabolism	7	0.333333
ko00051	Fructose and mannose metabolism	34	-0.507068	-1.24622	0.145594	0.905983	0.905983	3044	tags=32%, list=16%, signal=27%	tigar/hk1/akr1b1/aldoc/sord/fpgt/khk/hkdc1/pfkfb1/hk2/LOC100485303	Fructose and mannose metabolism	Carbohydrate metabolism	Metabolism	11	0.323529
ko00052	Galactose metabolism	30	-0.498679	-1.2043	0.194839	0.915663	0.915663	2977	tags=30%, list=16%, signal=25%	g6pc.1/hk1/akr1b1/lct.2/hkdc1/hk2/g6pc3.1/gla/b4galt1.1	Galactose metabolism	Carbohydrate metabolism	Metabolism	9	0.3
ko00053	Ascorbate and aldarate metabolism	19	-0.70805	-1.58164	0.0136986	0.863207	0.863207	2590	tags=37%, list=14%, signal=32%	aldh16a1/ugdh/ugt1a6/ugt2a1/ugdhl/LOC100127873/LOC101733882	Ascorbate and aldarate metabolism	Carbohydrate metabolism	Metabolism	7	0.368421
ko00061	Fatty acid biosynthesis	20	0.427236	1.14464	0.271739	0.915663	0.915663	2936	tags=30%, list=15%, signal=25%	acsl6/acsbg2/rpp14/LOC100494473/acaca/cbr4	Fatty acid biosynthesis	Lipid metabolism	Metabolism	6	0.3
ko00062	Fatty acid elongation	29	-0.21844	-0.524182	0.994764	0.998892	0.998892	4672	tags=24%, list=24%, signal=18%	acot7/LOC100497556/LOC100170432/hacd2/LOC101735170/elovl4/tecr	Fatty acid elongation	Lipid metabolism	Metabolism	7	0.241379
ko00071	Fatty acid degradation	50	-0.236354	-0.613083	0.974668	0.997313	0.997313	3446	tags=26%, list=18%, signal=21%	cpt2/adh7/ehhadh/eci1/acsl1/aldh16a1/cpt1b/cyp2u1/acsl4/acox3/acads/acadvl/LOC100492865	Fatty acid degradation	Lipid metabolism	Metabolism	13	0.26
ko00100	Steroid biosynthesis	23	-0.408707	-0.946232	0.562584	0.925427	0.925427	1636	tags=17%, list=9%, signal=16%	cel/lipa/ebp/lbr	Steroid biosynthesis	Lipid metabolism	Metabolism	4	0.173913
ko00120	Primary bile acid biosynthesis	31	-0.390476	-0.944918	0.574742	0.925427	0.925427	2926	tags=32%, list=15%, signal=27%	LOC100497262/LOC100498621/cyp46a1.3/cyp46a1.1/cyp46a1.2/LOC100494546/amacr/hsd17b4/acox2/LOC100496109	Primary bile acid biosynthesis	Lipid metabolism	Metabolism	10	0.322581
ko00130	Ubiquinone and other terpenoid-quinone biosynthesis	12	-0.290359	-0.58718	0.948605	0.997313	0.997313	1368	tags=25%, list=7%, signal=23%	vkorc1/ggcx/hpd	Ubiquinone and other terpenoid-quinone biosynthesis	Metabolism of cofactors and vitamins	Metabolism	3	0.25
ko00140	Steroid hormone biosynthesis	65	0.28298	0.961367	0.535714	0.925427	0.925427	2152	tags=12%, list=11%, signal=11%	sult1e1/cyp3a4.3/akr1c4/LOC116406435/hsd17b1/srd5a2/dhrs11/akr1c2	Steroid hormone biosynthesis	Lipid metabolism	Metabolism	8	0.123077
ko00190	Oxidative phosphorylation	131	-0.375883	-1.08812	0.297009	0.915663	0.915663	1672	tags=17%, list=9%, signal=15%	ndufc2/cox6b1/ndufs6/ndufa9/atp6v0d2/atp5mg/atp5me/sdhc/ndufv2/uqcrfs1/cox11/LOC100489195/c17orf80/uqcrc2/LOC100127850/uqcrc1/atp6v1g2/ndufa4/atp5f1a/atp6v1c1/ND3/LOC101732809	Oxidative phosphorylation	Energy metabolism	Metabolism	22	0.167939
ko00220	Arginine biosynthesis	21	-0.502019	-1.15177	0.284553	0.915663	0.915663	1128	tags=19%, list=6%, signal=18%	got2/nos2/cps1/nags	Arginine biosynthesis	Amino acid metabolism	Metabolism	4	0.190476
ko00230	Purine metabolism	126	-0.266458	-0.76961	0.917559	0.99557	0.99557	3172	tags=17%, list=17%, signal=14%	ada2/pde1b/nme2/prune1/hddc3/dguok/nudt9/LOC116408583/ampd3/nme4/pde3a/adcy4/nudt2/uox/gucy1a2/pde8a/pde4b/impdh2/guk1/gucy1a1/urah	Purine metabolism	Nucleotide metabolism	Metabolism	21	0.166667
ko00240	Pyrimidine metabolism	57	-0.355038	-0.937621	0.582444	0.925427	0.925427	5009	tags=28%, list=26%, signal=21%	rrm2.1/uckl1/cmpk2/cad/cda/dhodh/nme6/nt5c2/nme2/nt5c3b/nme4/dtymk/tymp/nudt2/ctps2/upb1	Pyrimidine metabolism	Nucleotide metabolism	Metabolism	16	0.280702
ko00250	Alanine, aspartate and glutamate metabolism	36	-0.239425	-0.593865	0.972257	0.997313	0.997313	5478	tags=39%, list=29%, signal=28%	adss2/asns/gpt/LOC394904/ppat/cad/aspa/folh1/glud1/ddo/gad1.1/got2/cps1/aldh5a1	Alanine, aspartate and glutamate metabolism	Amino acid metabolism	Metabolism	14	0.388889
ko00260	Glycine, serine and threonine metabolism	42	-0.445484	-1.12978	0.29419	0.915663	0.915663	3874	tags=21%, list=20%, signal=17%	LOC101730350/gcsh/tha1p/LOC100497030/aoc3/chdh/grhpr.1/gcat/pgam1	Glycine, serine and threonine metabolism	Amino acid metabolism	Metabolism	9	0.214286
ko00270	Cysteine and methionine metabolism	49	0.253876	0.817674	0.873626	0.982279	0.982279	3167	tags=24%, list=17%, signal=20%	LOC100496394/mat2b/cth/LOC100485322/tat/il4i1/bcat1/LOC100494108/bhmt/bcat2/got1/sdsl	Cysteine and methionine metabolism	Amino acid metabolism	Metabolism	12	0.244898
ko00280	Valine, leucine and isoleucine degradation	50	0.222292	0.717127	0.971098	0.997313	0.997313	146	tags=4%, list=1%, signal=4%	hsd17b10/LOC100496394	Valine, leucine and isoleucine degradation	Amino acid metabolism	Metabolism	2	0.04
ko00310	Lysine degradation	63	0.374814	1.25346	0.0869565	0.905983	0.905983	2919	tags=22%, list=15%, signal=19%	ehmt2/nsd3/kmt5b/plod2/dot1l/aadat/LOC116408207/setd1a/kmt2b/nsd1/hadha/smyd2/smyd1/kmt2a	Lysine degradation	Amino acid metabolism	Metabolism	14	0.222222
ko00330	Arginine and proline metabolism	55	-0.483971	-1.26802	0.119421	0.905983	0.905983	1896	tags=24%, list=10%, signal=21%	LOC116409860/LOC116409859/aldh16a1/aldh18a1/carns1/pycr3/got2/p4ha1/nos2/hoga1/p4ha2/satl1/odc1	Arginine and proline metabolism	Amino acid metabolism	Metabolism	13	0.236364
ko00340	Histidine metabolism	23	-0.332694	-0.770247	0.791386	0.97216	0.97216	5625	tags=39%, list=29%, signal=28%	aldh1b1/darmin/hal.1/maob/amdhd1/carnmt1/aspa/aldh16a1/carns1	Histidine metabolism	Amino acid metabolism	Metabolism	9	0.391304
ko00350	Tyrosine metabolism	46	-0.393662	-1.00702	0.458795	0.925427	0.925427	3619	tags=28%, list=19%, signal=23%	LOC100493336/pnmt/comt.2/LOC100498399/LOC100490284/tyrp1/aoc3/LOC100495429/gstz1/hpd/got2/fahd1/fah	Tyrosine metabolism	Amino acid metabolism	Metabolism	13	0.282609
ko00360	Phenylalanine metabolism	17	0.305389	0.776662	0.82699	0.982279	0.982279	2028	tags=24%, list=11%, signal=21%	LOC100496394/tat/il4i1/aldh3b2	Phenylalanine metabolism	Amino acid metabolism	Metabolism	4	0.235294
ko00380	Tryptophan metabolism	47	-0.30479	-0.780481	0.850801	0.982279	0.982279	4863	tags=30%, list=25%, signal=22%	maob/afmid/ehhadh/ddc/dhtkd1/LOC100493336/aldh16a1/tdo2/kmo/kyat1/kynu/LOC100495429/haao/LOC100491548	Tryptophan metabolism	Amino acid metabolism	Metabolism	14	0.297872
ko00410	beta-Alanine metabolism	31	-0.546793	-1.32319	0.0914948	0.905983	0.905983	3446	tags=26%, list=18%, signal=21%	aldh16a1/gad1.1/hibch/aoc3/acox3/carns1/acads/upb1	beta-Alanine metabolism	Metabolism of other amino acids	Metabolism	8	0.258065
ko00430	Taurine and hypotaurine metabolism	18	0.350069	0.901282	0.561594	0.925427	0.925427	3241	tags=33%, list=17%, signal=28%	LOC100497423/LOC116408197/LOC100496940/baat/gad1.2/ggt5	Taurine and hypotaurine metabolism	Metabolism of other amino acids	Metabolism	6	0.333333
ko00450	Selenocompound metabolism	20	-0.463908	-1.05134	0.410468	0.925427	0.925427	3168	tags=20%, list=17%, signal=17%	kyat1/pstk/LOC100491548/txnrd3	Selenocompound metabolism	Metabolism of other amino acids	Metabolism	4	0.2
ko00480	Glutathione metabolism	58	-0.346679	-0.918909	0.616293	0.929573	0.929573	5009	tags=31%, list=26%, signal=23%	rrm2.1/LOC100498433/LOC100498594/srm/nat8.5/LOC100493771/LOC100127860/mgst1/idh1/gstp1/ggt6/chac1/gclc/nat8.1/oplah/idh2/gstm1/odc1	Glutathione metabolism	Metabolism of other amino acids	Metabolism	18	0.310345
ko00500	Starch and sucrose metabolism	31	-0.407043	-0.985008	0.516753	0.925427	0.925427	1144	tags=32%, list=6%, signal=30%	g6pc.3/ganc/gyg2/amy2b/g6pc.1/hk1/hkdc1/hk2/g6pc3.1/pygl	Starch and sucrose metabolism	Carbohydrate metabolism	Metabolism	10	0.322581
ko00510	N-Glycan biosynthesis	57	-0.355392	-0.938556	0.581257	0.925427	0.925427	3029	tags=25%, list=16%, signal=21%	dolpp1/alg5/alg13/man1a1/mgat4c/b4galt3l1/alg6/ganab/alg14/stt3b/LOC100489718/LOC100489322/mgat3/b4galt1.1	N-Glycan biosynthesis	Glycan biosynthesis and metabolism	Metabolism	14	0.245614
ko00511	Other glycan degradation	20	-0.334162	-0.757303	0.797521	0.974747	0.974747	2927	tags=20%, list=15%, signal=17%	neu3.1/engase/neu3.3/man2b2	Other glycan degradation	Glycan biosynthesis and metabolism	Metabolism	4	0.2
ko00512	Mucin type O-glycan biosynthesis	40	-0.254433	-0.641481	0.959006	0.997313	0.997313	4118	tags=18%, list=22%, signal=14%	galnt9/st6galnac3/galnt1/st6galnac4/galnt16/LOC116409854/galnt18	Mucin type O-glycan biosynthesis	Glycan biosynthesis and metabolism	Metabolism	7	0.175
ko00513	Various types of N-glycan biosynthesis	48	-0.294812	-0.757709	0.868293	0.982279	0.982279	2822	tags=19%, list=15%, signal=16%	alg13/man1a1/mgat4c/b4galt3l1/alg14/stt3b/LOC100489718/LOC100489322/b4galt1.1	Various types of N-glycan biosynthesis	Glycan biosynthesis and metabolism	Metabolism	9	0.1875
ko00514	Other types of O-glycan biosynthesis	51	-0.383456	-0.997641	0.477108	0.925427	0.925427	426	tags=12%, list=2%, signal=12%	b4galt3l1/galnt16/plod3/galnt18/b4galt1.1/pomt2	Other types of O-glycan biosynthesis	Glycan biosynthesis and metabolism	Metabolism	6	0.117647
ko00515	Mannose type O-glycan biosynthesis	29	-0.450858	-1.08191	0.350785	0.922334	0.922334	127	tags=10%, list=1%, signal=10%	b4galt3l1/b4galt1.1/pomt2	Mannose type O-glycan biosynthesis	Glycan biosynthesis and metabolism	Metabolism	3	0.103448
ko00520	Amino sugar and nucleotide sugar metabolism	51	0.33099	1.07369	0.302326	0.915663	0.915663	1020	tags=16%, list=5%, signal=15%	pmm2/pgm2/LOC548945/uap1l1/cyb5r3/uap1/amdhd2/LOC100493823	Amino sugar and nucleotide sugar metabolism	Carbohydrate metabolism	Metabolism	8	0.156863
ko00531	Glycosaminoglycan degradation	18	0.461622	1.18848	0.224638	0.915663	0.915663	213	tags=11%, list=1%, signal=11%	LOC100496969/hyal1	Glycosaminoglycan degradation	Glycan biosynthesis and metabolism	Metabolism	2	0.111111
ko00532	Glycosaminoglycan biosynthesis - chondroitin sulfate / dermatan sulfate	21	0.370653	0.998084	0.420455	0.925427	0.925427	1024	tags=10%, list=5%, signal=9%	dse/chpf2	Glycosaminoglycan biosynthesis - chondroitin sulfate / dermatan sulfate	Glycan biosynthesis and metabolism	Metabolism	2	0.0952381
ko00533	Glycosaminoglycan biosynthesis - keratan sulfate	20	-0.524199	-1.18798	0.256198	0.915663	0.915663	2936	tags=25%, list=15%, signal=21%	LOC100489267/b4galt3l1/chst2/chst6/b4galt1.1	Glycosaminoglycan biosynthesis - keratan sulfate	Glycan biosynthesis and metabolism	Metabolism	5	0.25
ko00534	Glycosaminoglycan biosynthesis - heparan sulfate / heparin	22	-0.469439	-1.08086	0.370968	0.922334	0.922334	430	tags=27%, list=2%, signal=27%	b3galt6/extl2/ndst1/LOC100125092/hs3st5/ext2	Glycosaminoglycan biosynthesis - heparan sulfate / heparin	Glycan biosynthesis and metabolism	Metabolism	6	0.272727
ko00561	Glycerolipid metabolism	67	-0.376465	-1.01986	0.435281	0.925427	0.925427	3446	tags=24%, list=18%, signal=20%	aldh16a1/dgkq/lpin3/pnliprp2/akr1b1/LOC100489174/gk/pnliprp1/awat1/cel/lpin2/gpat3/LOC100485787/dgat2l6/gla/lipg	Glycerolipid metabolism	Lipid metabolism	Metabolism	16	0.238806
ko00562	Inositol phosphate metabolism	77	-0.323556	-0.894578	0.689189	0.956522	0.956522	2446	tags=19%, list=13%, signal=17%	mtmr1/inpp5a.2/pip4k2c/plcd4/itpkc/pik3cg/inpp5a.1/impa2/pik3c3/synj1/ipmk/plch1/plcb4/LOC100491113/LOC100496658	Inositol phosphate metabolism	Carbohydrate metabolism	Metabolism	15	0.194805
ko00563	Glycosylphosphatidylinositol (GPI)-anchor biosynthesis	27	0.328098	0.927765	0.525	0.925427	0.925427	1497	tags=15%, list=8%, signal=14%	pigm/pigw/pigf/pigc	Glycosylphosphatidylinositol (GPI)-anchor biosynthesis	Glycan biosynthesis and metabolism	Metabolism	4	0.148148
ko00564	Glycerophospholipid metabolism	101	-0.288208	-0.819795	0.831694	0.982279	0.982279	3297	tags=18%, list=17%, signal=15%	dgkq/lpcat4/pla2g15/pla2g4d/lpin3/pcyt1b/pcyt2/etnppl/pla2g3/lpin2/LOC116406655/gpat3/pla2g4f/LOC100485787/proca1/LOC116408214/LOC100492667/pld3	Glycerophospholipid metabolism	Lipid metabolism	Metabolism	18	0.178218
ko00565	Ether lipid metabolism	44	-0.496816	-1.26434	0.119458	0.905983	0.905983	4371	tags=41%, list=23%, signal=32%	plpp3/pla2g12b/pafah1b3/plb1/selenoi/pla2g12a/lpcat4/pla2g4d/pafah1b1/pla2g3/LOC116406655/pla2g7/pla2g4f/tmem189/proca1/LOC100492667/pld3/enpp6	Ether lipid metabolism	Lipid metabolism	Metabolism	18	0.409091
ko00590	Arachidonic acid metabolism	59	-0.397281	-1.05699	0.380282	0.925427	0.925427	3062	tags=25%, list=16%, signal=21%	plb1/lta4h/pla2g12a/pla2g4d/cyp2u1/ltc4s.2/cbr1.1/pla2g3/LOC116406655/ptgis/pla2g4f/proca1/tbxas1/LOC100492667/ptgds	Arachidonic acid metabolism	Lipid metabolism	Metabolism	15	0.254237
ko00591	Linoleic acid metabolism	28	-0.495325	-1.18452	0.233766	0.915663	0.915663	4381	tags=36%, list=23%, signal=28%	LOC100487054/pla2g12b/plb1/pla2g12a/pla2g4d/pla2g3/LOC116406655/pla2g4f/proca1/LOC100492667	Linoleic acid metabolism	Lipid metabolism	Metabolism	10	0.357143
ko00592	alpha-Linolenic acid metabolism	22	-0.641235	-1.47642	0.0376344	0.905983	0.905983	4371	tags=45%, list=23%, signal=35%	pla2g12b/plb1/pla2g12a/pla2g4d/acox3/pla2g3/LOC116406655/pla2g4f/proca1/LOC100492667	alpha-Linolenic acid metabolism	Lipid metabolism	Metabolism	10	0.454545
ko00600	Sphingolipid metabolism	52	-0.350284	-0.910498	0.622276	0.929573	0.929573	2927	tags=19%, list=15%, signal=16%	neu3.1/asah1/neu3.3/sgms1/smpd1/sgpp2/sptlc1/degs3/degs1/gla	Sphingolipid metabolism	Lipid metabolism	Metabolism	10	0.192308
ko00601	Glycosphingolipid biosynthesis - lacto and neolacto series	55	-0.466553	-1.22238	0.168878	0.915663	0.915663	2702	tags=20%, list=14%, signal=17%	LOC448276/b3galt5l/b4galt3l1/gcnt2.2/abo.3/st3gal4/LOC116409854/b3galt5.3/LOC100497569/LOC100492907/b4galt1.1	Glycosphingolipid biosynthesis - lacto and neolacto series	Glycan biosynthesis and metabolism	Metabolism	11	0.2
ko00603	Glycosphingolipid biosynthesis - globo and isoglobo series	17	-0.671301	-1.46874	0.0476858	0.905983	0.905983	2149	tags=47%, list=11%, signal=42%	st8sia1/fut1/hexb/naga/b3galt5l/b3galt5.3/LOC100497569/gla	Glycosphingolipid biosynthesis - globo and isoglobo series	Glycan biosynthesis and metabolism	Metabolism	8	0.470588
ko00604	Glycosphingolipid biosynthesis - ganglio series	15	-0.467387	-0.997383	0.501437	0.925427	0.925427	6185	tags=47%, list=32%, signal=32%	st8sia1/st3gal5/hexb/st6galnac5/st6galnac3/b4galnt1/st6galnac4	Glycosphingolipid biosynthesis - ganglio series	Glycan biosynthesis and metabolism	Metabolism	7	0.466667
ko00620	Pyruvate metabolism	52	-0.382336	-0.993811	0.483051	0.925427	0.925427	4146	tags=35%, list=22%, signal=27%	aldh1b1/acot12/ldhd/pdhx/pck1/mdh2/adh7/acyp2/me3/ldha/pklr/aldh16a1/acacb/fh/me1/pck2/acss2.1/grhpr.1	Pyruvate metabolism	Carbohydrate metabolism	Metabolism	18	0.346154
ko00630	Glyoxylate and dicarboxylate metabolism	34	-0.416218	-1.02294	0.445722	0.925427	0.925427	744	tags=9%, list=4%, signal=8%	hoga1/acss2.1/grhpr.1	Glyoxylate and dicarboxylate metabolism	Carbohydrate metabolism	Metabolism	3	0.0882353
ko00640	Propanoate metabolism	31	-0.339914	-0.822564	0.757732	0.964638	0.964638	3134	tags=29%, list=16%, signal=24%	ehhadh/dbt/ldha/acacb/bckdhb/hibch/acox3/acads/acss2.1	Propanoate metabolism	Carbohydrate metabolism	Metabolism	9	0.290323
ko00650	Butanoate metabolism	20	-0.576486	-1.30647	0.146006	0.905983	0.905983	2807	tags=35%, list=15%, signal=30%	ehhadh/oxct1/gad1.1/acads/acsm3/hmgcl/aldh5a1	Butanoate metabolism	Carbohydrate metabolism	Metabolism	7	0.35
ko00670	One carbon pool by folate	21	-0.475514	-1.09096	0.368564	0.922334	0.922334	5567	tags=38%, list=29%, signal=27%	mthfd1/mthfd2/aldh1l1/mthfd2l/atic/mtfmt/LOC116408583/LOC100486206	One carbon pool by folate	Metabolism of cofactors and vitamins	Metabolism	8	0.380952
ko00730	Thiamine metabolism	14	0.330498	0.794727	0.768977	0.964638	0.964638	990	tags=14%, list=5%, signal=14%	ak2/ak5	Thiamine metabolism	Metabolism of cofactors and vitamins	Metabolism	2	0.142857
ko00760	Nicotinate and nicotinamide metabolism	73	-0.277693	-0.759423	0.8875	0.982279	0.982279	3619	tags=22%, list=19%, signal=18%	LOC108645666/LOC100492889/LOC100491286/sirt7/LOC100493336/sirt2/nt5c2/LOC100491049/sirt3.2/LOC100485981/sirt4/LOC100495429/nampt/LOC100485680/LOC100491548/LOC101734878	Nicotinate and nicotinamide metabolism	Metabolism of cofactors and vitamins	Metabolism	16	0.219178
ko00770	Pantothenate and CoA biosynthesis	20	-0.497045	-1.12644	0.31405	0.915663	0.915663	881	tags=30%, list=5%, signal=29%	vnn2/aasdhppt/aldh16a1/pank3/pank2/upb1	Pantothenate and CoA biosynthesis	Metabolism of cofactors and vitamins	Metabolism	6	0.3
ko00790	Folate biosynthesis	36	-0.609365	-1.51145	0.0189155	0.863207	0.863207	2611	tags=28%, list=14%, signal=24%	akr1b1/alpl/mocs2/gphn/cbr1.1/pcbd1/alpi.2/mocs1/LOC100486206/qdpr	Folate biosynthesis	Metabolism of cofactors and vitamins	Metabolism	10	0.277778
ko00830	Retinol metabolism	60	-0.248458	-0.662935	0.965035	0.997313	0.997313	1989	tags=25%, list=10%, signal=22%	dhrs4/adh7/aldh1a2/LOC100498221/rdh7.2/LOC100487054/LOC100493336/rdh13/LOC100491569/ugt1a6/LOC100495429/hsd17b6/LOC100124812/retsat/ugt2a1	Retinol metabolism	Metabolism of cofactors and vitamins	Metabolism	15	0.25
ko00860	Porphyrin and chlorophyll metabolism	29	-0.422655	-1.01423	0.448953	0.925427	0.925427	3099	tags=28%, list=16%, signal=23%	LOC101731884/hccs/ugt1a6/urod/blvrb/eprs1/fxn/ugt2a1	Porphyrin and chlorophyll metabolism	Metabolism of cofactors and vitamins	Metabolism	8	0.275862
ko00900	Terpenoid backbone biosynthesis	20	0.350275	0.938443	0.471014	0.925427	0.925427	2097	tags=25%, list=11%, signal=22%	fdps/fntb/pdss2/mvd/icmt	Terpenoid backbone biosynthesis	Metabolism of terpenoids and polyketides	Metabolism	5	0.25
ko00910	Nitrogen metabolism	15	-0.360925	-0.770196	0.764368	0.964638	0.964638	932	tags=27%, list=5%, signal=25%	glud1/ca6/cps1/ca13	Nitrogen metabolism	Energy metabolism	Metabolism	4	0.266667
ko00920	Sulfur metabolism	11	-0.331361	-0.659424	0.879643	0.982279	0.982279	1254	tags=18%, list=7%, signal=17%	ethe1/LOC100492858	Sulfur metabolism	Energy metabolism	Metabolism	2	0.181818
ko00970	Aminoacyl-tRNA biosynthesis	46	-0.468177	-1.19763	0.200492	0.915663	0.915663	3099	tags=41%, list=16%, signal=35%	rars1/mars1/pars2/dars1/wars2/qrsl1/yars2/LOC108645639/LOC101731884/kars1/mtfmt/tars1/pstk/vars2/eprs1/tars3/aars2/cars2/aars1	Aminoacyl-tRNA biosynthesis	Translation	Genetic Information Processing	19	0.413043
ko00980	Metabolism of xenobiotics by cytochrome P450	47	-0.320845	-0.821593	0.790382	0.97216	0.97216	1989	tags=11%, list=10%, signal=10%	ugt1a6/cbr1.1/gstm1/ugt2a1/akr7a2	Metabolism of xenobiotics by cytochrome P450	Xenobiotics biodegradation and metabolism	Metabolism	5	0.106383
ko00982	Drug metabolism - cytochrome P450	51	0.223301	0.724359	0.959302	0.997313	0.997313	2844	tags=20%, list=15%, signal=17%	hpgds/LOC101730710/LOC100488099/gstt1/aldh3b2/LOC100492603/MGC89174/mgst2/fmo5.2/adh4	Drug metabolism - cytochrome P450	Xenobiotics biodegradation and metabolism	Metabolism	10	0.196078
ko00983	Drug metabolism - other enzymes	62	-0.381275	-1.02244	0.431713	0.925427	0.925427	5176	tags=32%, list=27%, signal=24%	xdh/rrm2.1/uckl1/ces3.5/ces3.1/cda/LOC100127860/mgst1/ces3.7/nme6/gstp1/nme2/ugt1a6/nme4/tymp/mpo/gstm1/ugt2a1/upb1/impdh2	Drug metabolism - other enzymes	Xenobiotics biodegradation and metabolism	Metabolism	20	0.322581
ko01040	Biosynthesis of unsaturated fatty acids	38	-0.340029	-0.853863	0.721598	0.963921	0.963921	4672	tags=34%, list=24%, signal=26%	acot7/scp2/LOC100497556/LOC100497580/hacd2/LOC105945774/LOC105947220/LOC101732576/elovl4/scd/acox3/hsd17b4/tecr	Biosynthesis of unsaturated fatty acids	Lipid metabolism	Metabolism	13	0.342105
ko02010	ABC transporters	44	-0.443441	-1.12851	0.291872	0.915663	0.915663	4281	tags=34%, list=22%, signal=27%	abcc5/abca8/LOC116411106/abcb8/LOC100489744/abcg4/LOC100496268/abca4/LOC116406716/abcd1/LOC100485969/abcg5/abcc6/abcb6/abcb10	ABC transporters	Membrane transport	Environmental Information Processing	15	0.340909
ko03008	Ribosome biogenesis in eukaryotes	82	-0.380819	-1.05919	0.370536	0.922334	0.922334	3935	tags=26%, list=21%, signal=20%	wdr3/gtpbp4/xpo1/nob1/spata5/pop4/nop56/gnl2/rpp25l/LOC100036702/wdr43/xrn1/pop5/rexo2/nmd3/tbl3/tcof1/utp15/fcf1/emg1/LOC116407956	Ribosome biogenesis in eukaryotes	Translation	Genetic Information Processing	21	0.256098
ko03010	Ribosome	129	-0.340939	-0.987228	0.501601	0.925427	0.925427	4473	tags=26%, list=23%, signal=20%	rps25/rpl21/rps5/mrpl34/mrpl30/fau/mrpl18/rpl35/rpl3/rpl22/mrpl9/uba52/rpl17/rps14/rps13/rpl27a/rpl29/rps7/rpl12/rpl13a/rps17/mrpl23/rpl7/mrps5/rpl32/mrpl32/rpl7a/rps21/mrpl20/mrpl11/rpl18/rpl9/mrpl4/rpl15	Ribosome	Translation	Genetic Information Processing	34	0.263566
ko03013	RNA transport	102	0.269768	0.990529	0.465116	0.925427	0.925427	823	tags=11%, list=4%, signal=10%	LOC100486598/pom121/LOC116411671/kpna1/kpna3/tnpo3/nup88/nup205/nup62/ddx19b/tpr	RNA transport	Translation	Genetic Information Processing	11	0.107843
ko03015	mRNA surveillance pathway	95	-0.323021	-0.911236	0.66191	0.947824	0.947824	4446	tags=26%, list=23%, signal=20%	magoh/nxt2/ppp2r5e/LOC101734659/alyref/LOC108648826/pabpc4/cpsf2/cpsf7/smg6/eif4a3.1/gspt1/LOC100487280/LOC101730560/gle1/ppp2r3b/ddx39b/msi2/cstf2/ncbp2/LOC116410303/srrm1/LOC105947167/fip1l1/LOC116406745	mRNA surveillance pathway	Translation	Genetic Information Processing	25	0.263158
ko03018	RNA degradation	71	-0.383673	-1.04633	0.389966	0.925427	0.925427	2672	tags=18%, list=14%, signal=16%	dis3/lsm1/lsm7/xrn1/exosc5/pan3/exosc10/exosc2/wdr61/lsm3/dcps/cnot7/cnot9	RNA degradation	Folding, sorting and degradation	Genetic Information Processing	13	0.183099
ko03020	RNA polymerase	32	-0.227176	-0.55333	0.987097	0.997313	0.997313	2854	tags=16%, list=15%, signal=13%	polr3a/polr2l.2/polr2l.1/LOC496835/LOC493382	RNA polymerase	Transcription	Genetic Information Processing	5	0.15625
ko03022	Basal transcription factors	40	-0.354968	-0.894953	0.655901	0.947824	0.947824	4042	tags=28%, list=21%, signal=22%	gtf2f1/gtf2h4/taf15/gtf2h5/gtf2ird1/ercc2/taf4/mnat1/taf9b/taf11/tbp	Basal transcription factors	Transcription	Genetic Information Processing	11	0.275
ko03030	DNA replication	38	0.201899	0.60814	0.9801	0.997313	0.997313	2531	tags=13%, list=13%, signal=11%	mcm2/rnaseh2c/pola1/LOC100493932/mcm7	DNA replication	Replication and repair	Genetic Information Processing	5	0.131579
ko03040	Spliceosome	127	-0.300543	-0.868111	0.767417	0.964638	0.964638	4085	tags=27%, list=21%, signal=21%	TRAV10/alyref/tra2b/snrpc/tra2a/smndc1/prpf40b/dhx16/hspa1b/sart1/srsf1/eif4a3.1/LOC116406627/snrnp200/prpf40a/dhx15/isy1/srsf10/lsm7/crnkl1/rbm22/ddx39b/snrnp70/wbp11/ncbp2/u2surp/sf3b6/snrpd3/ddx46/eftud2/lsm3/hnrnpk/rbm25/sf3b3	Spliceosome	Transcription	Genetic Information Processing	34	0.267717
ko03050	Proteasome	44	-0.441622	-1.12388	0.294335	0.915663	0.915663	2521	tags=23%, list=13%, signal=20%	psma1/psme3/psmb5/LOC100485711/sem1/psma5/psmb2/psmb7/psmc2/psma4	Proteasome	Folding, sorting and degradation	Genetic Information Processing	10	0.227273
ko03060	Protein export	22	-0.421933	-0.971482	0.525538	0.925427	0.925427	1948	tags=14%, list=10%, signal=12%	immp2l/srp68/spcs1	Protein export	Folding, sorting and degradation	Genetic Information Processing	3	0.136364
ko03320	PPAR signaling pathway	64	-0.344737	-0.926702	0.614583	0.929573	0.929573	3387	tags=31%, list=18%, signal=26%	rxra/scp2/LOC101734278/me3/acsl1/cpt1b/pltp/slc27a2/acsl4/gk/scd/acox3/me1/plin1/LOC100492865/pck2/acox2/rxrg/fabp3/LOC100496109	PPAR signaling pathway	Endocrine system	Organismal Systems	20	0.3125
ko03410	Base excision repair	44	0.347825	1.09736	0.294737	0.915663	0.915663	91	tags=5%, list=0%, signal=5%	Pol/LOC100170623	Base excision repair	Replication and repair	Genetic Information Processing	2	0.0454545
ko03420	Nucleotide excision repair	41	-0.264587	-0.668348	0.941615	0.997313	0.997313	2523	tags=22%, list=13%, signal=19%	rpa1/gtf2h3/xpc/gtf2h4/gtf2h5/rfc1/ercc2/mnat1/cul4a	Nucleotide excision repair	Replication and repair	Genetic Information Processing	9	0.219512
ko03430	Mismatch repair	21	-0.549636	-1.26102	0.186992	0.915663	0.915663	5080	tags=29%, list=27%, signal=21%	rpa1/exo1/mlh3/mlh1/rfc1/pms2	Mismatch repair	Replication and repair	Genetic Information Processing	6	0.285714
ko03440	Homologous recombination	38	-0.590292	-1.48231	0.0249688	0.863207	0.863207	1691	tags=42%, list=9%, signal=38%	rpa1/rbbp8/nbn/xrcc2/brip1/xrcc3/bard1/rad54b/sem1/atm/uimc1/eme1/abraxas1/mre11/babam2/brca2	Homologous recombination	Replication and repair	Genetic Information Processing	16	0.421053
ko03450	Non-homologous end-joining	13	-0.421337	-0.873569	0.628075	0.93248	0.93248	2276	tags=38%, list=12%, signal=34%	xrcc6/lig4/poll/nhej1/mre11	Non-homologous end-joining	Replication and repair	Genetic Information Processing	5	0.384615
ko03460	Fanconi anemia pathway	54	-0.324292	-0.848144	0.728916	0.963921	0.963921	1124	tags=15%, list=6%, signal=14%	atr/wdr48/mlh1/eme1/faap24/pms2/poln/brca2	Fanconi anemia pathway	Replication and repair	Genetic Information Processing	8	0.148148
ko04010	MAPK signaling pathway	279	-0.369711	-1.1093	0.222449	0.915663	0.915663	3920	tags=23%, list=20%, signal=18%	hgf/flnb/LOC101731840/ngfr/map3k1/fgfr4/fgf5/nras/mapk10/hspa1b/fgf20/prkaca/ikbkb/flt4/cacng7/fgf7/pdgfd/efna4/map2k7/pla2g4d/tradd/dusp3/elk1/cacnb1/mapk13/faslg/cacna1s/rps6ka5/cacna1g/ppm1b/map3k7/rac1/stk3/rasgrp4/mknk2/map3k5/fgfr2/egf/grb2/ppp3cb/myc/fgf2/pla2g4f/mapk8ip3/rapgef2/rasgrp3/nr4a1/braf/rasa1/areg/sos2/map2k4/il1rap/myd88/mapk14/rps6ka3/mras/vegfd/vegfc/akt2/ntrk2/igf1/flna	MAPK signaling pathway	Signal transduction	Environmental Information Processing	63	0.225806
ko04012	ErbB signaling pathway	77	-0.410739	-1.13563	0.228604	0.915663	0.915663	3507	tags=27%, list=18%, signal=22%	nras/mapk10/map2k7/elk1/hbegf/pak4/nrg1/egf/grb2/myc/cdkn1a/shc4/pik3r2/braf/areg/sos2/map2k4/gsk3b/LOC100496658/akt2/src	ErbB signaling pathway	Signal transduction	Environmental Information Processing	21	0.272727
ko04013	MAPK signaling pathway - fly	89	-0.428375	-1.19581	0.150502	0.910535	0.910535	3081	tags=26%, list=16%, signal=22%	map2k7/ube2d4/mapk13/LOC100489307/ppm1b/dok2/map3k7/rac1/map3k5/LOC101733045/grb2/LOC101734178/strn/braf/rasa1/sos2/map2k4/mapk14/ywhab/duox1/ksr2/etv6/src	MAPK signaling pathway - fly	Signal transduction	Environmental Information Processing	23	0.258427
ko04014	Ras signaling pathway	224	-0.441628	-1.31891	0.0112936	0.863207	0.863207	4542	tags=30%, list=24%, signal=23%	LOC105947943/pdgfb/rasal3/LOC101731553/tbk1/pla2g12b/ntf4/nfkb1/pdgfa/rab5b/pik3cb/hgf/LOC101731840/TRBV30/ngfr/pla2g12a/fgfr4/fgf5/tiam1/nras/mapk10/rin1/fgf20/prkaca/ikbkb/flt4/fgf7/pdgfd/efna4/pla2g4d/elk1/zap70/faslg/pak4/rac1/rasgrp4/pla2g3/fgfr2/LOC116412108/egf/grb2/LOC116406655/fgf2/shc4/pla2g4f/rasal1/exoc2/rhoc/rasgrp3/pik3r2/proca1/rasa1/htr7/IGKV3-11/sos2/LOC100496658/mras/rala/V-TCR/…	Ras signaling pathway	Signal transduction	Environmental Information Processing	67	0.299107
ko04015	Rap1 signaling pathway	212	-0.395767	-1.17785	0.136364	0.905983	0.905983	3836	tags=27%, list=20%, signal=22%	TRBV30/ngfr/vav2/sipa1/pfn2/fgfr4/fgf5/prkd3/tiam1/nras/fgf20/cdh1/flt4/fgf7/pdgfd/efna4/mapk13/ctnnd1/vav3/adora2b/rac1/lpar1/cdh3/itgb2/actg1/lpar5/apbb1ip/adcy4/fgfr2/LOC116412108/gnai3/pard3/egf/fgf2/LOC101731775/adora2a/rapgef2/rhoc/rasgrp3/pik3r2/braf/itga2b.2/pard6g/IGKV3-11/mapk14/plcb4/prkd1/LOC100496658/mras/rala/V-TCR/vegfd/vegfc/akt2/igf1/p2ry1/sipa1l3/src	Rap1 signaling pathway	Signal transduction	Environmental Information Processing	58	0.273585
ko04020	Calcium signaling pathway	241	-0.374159	-1.11967	0.217213	0.915663	0.915663	3920	tags=25%, list=20%, signal=20%	hgf/LOC101731840/TRBV30/phka2/LOC100494196/fgfr4/fgf5/trhr2/avpr1a/fgf20/prkaca/flt4/fgf7/pdgfd/pde1b/gna14/avpr1b/camk1g/cacna1s/stim2/p2rx2/cacna1g/adora2b/camk1d/agtr1/htr4/plcd4/gnal/p2rx6/atp2b1/itpkc/adcy4/fgfr2/LOC116412108/egf/tpcn1/ppp3cb/fgf2/pln/orai2/gna15/adora2a/nos2/chrm2/LOC105948139/LOC108648361/htr7/IGKV3-11/LOC100135349/plcb4/drd1/LOC100491113/cysltr1/LOC100496658/cxcr4/V-TCR/v…	Calcium signaling pathway	Signal transduction	Environmental Information Processing	61	0.253112
ko04022	cGMP-PKG signaling pathway	156	-0.37407	-1.09433	0.2827	0.915663	0.915663	2292	tags=16%, list=12%, signal=14%	agtr1/LOC100495677/pde3a/atp2b1/irs1/adcy4/gnai3/kcnj8/ppp3cb/pik3cg/pln/atp1b3/gucy1a2/prkg1/mef2d/irs4/pik3r5/rhoc/adra2b/plcb4/pik3r6/akt2/gucy1a1/atf6b/nfatc4	cGMP-PKG signaling pathway	Signal transduction	Environmental Information Processing	25	0.160256
ko04024	cAMP signaling pathway	200	0.235424	0.938237	0.704545	0.957865	0.957865	2747	tags=20%, list=14%, signal=17%	Pol/camk2b/sox9/rhoa/LOC116412276/drd2/npr1/gnas/adcy1/jund.2/adcy7/rap1a/mapk1/adcy5/pde4a/sstr2/slc9a1/LOC100487727/rac2/pik3ca/fxyd2/creb3l2/oxtr/atp1a1/fos/afdn/gli1/f2r/LOC100485135/npy/calm2/camk4/nfkbia/LOC100492010/camk2a/gria2/rapgef3/pde10a/pde4d/rras2	cAMP signaling pathway	Signal transduction	Environmental Information Processing	40	0.2
ko04060	Cytokine-cytokine receptor interaction	209	-0.268392	-0.797724	0.897622	0.982279	0.982279	3491	tags=17%, list=18%, signal=14%	ackr4/LOC100491382/LOC100494745/LOC101734580/lta/LOC100493953/cxcl12/crlf2/csf3r/faslg/LOC101730379/ifnar1/tnfsf11/lep/il20/cxcl10/bmp8/cxcl2/il17ra/LOC100491629/ctf1/tnfrsf4/csf2rb/lif/cntfr/acvrl1/cd40/bmp10/LOC101733452/ccl28/lepr/LOC101732217/bmp6/il1rap/acvr1b/cxcr4	Cytokine-cytokine receptor interaction	Signaling molecules and interaction	Environmental Information Processing	36	0.172249
ko04061	Viral protein interaction with cytokine and cytokine receptor	68	-0.273252	-0.741213	0.900344	0.982279	0.982279	5574	tags=35%, list=29%, signal=25%	tnfrsf10b/LOC100493779/cxcl9/tnf/LOC101733520/LOC100496716/tnfsf14/ccl4/ccr9/CCL11/ackr3/il18rap/ackr4/LOC100491382/LOC100494745/lta/LOC100493953/cxcl12/LOC101730379/il20/cxcl10/cxcl2/ccl28/cxcr4	Viral protein interaction with cytokine and cytokine receptor	Signaling molecules and interaction	Environmental Information Processing	24	0.352941
ko04062	Chemokine signaling pathway	181	-0.360043	-1.06137	0.35	0.922334	0.922334	1930	tags=20%, list=10%, signal=19%	tiam1/nras/LOC100494745/prkaca/LOC100493953/cxcl12/ikbkb/LOC101730379/vav3/rac1/grk7/cxcl10/cxcl2/adcy4/gnai3/pard3/grb2/ncf1/pik3cg/shc4/stat3.2/pik3r5/rhoc/LOC116410549/ccl28/pik3r2/braf/sos2/gsk3b/plcb4/pik3r6/LOC100496658/cxcr4/grk6/akt2/src/foxo3	Chemokine signaling pathway	Immune system	Organismal Systems	37	0.20442
ko04064	NF-kappa B signaling pathway	221	-0.318674	-0.950229	0.618557	0.929573	0.929573	3318	tags=18%, list=17%, signal=15%	lta/cxcl12/ikbkb/ddx58/LOC100489068/tradd/zap70/LOC100489307/LOC101730379/LOC100498172/map3k7/LOC101730649/LOC100491349/tnfsf11/LOC100145105/syk/cxcl2/LOC100490328/LOC116412108/bcl10/LOC108644458/atm/LOC116408231/LOC101732705/cd40/LOC101733644/IGKV3-11/LOC100494780/LOC105947074/LOC100135349/myd88/LOC733855/LOC116408234/xiap/LOC100496658/LOC101733659/V-TCR/LOC116407558/LOC116407931/LOC116408237	NF-kappa B signaling pathway	Signal transduction	Environmental Information Processing	40	0.180995
ko04066	HIF-1 signaling pathway	99	-0.315203	-0.896194	0.695082	0.956522	0.956522	2430	tags=15%, list=13%, signal=13%	cul2/egln2/mknk2/aldoc/slc2a1/egf/cdkn1a/stat3.2/hkdc1/nos2/pik3r2/hk2/LOC100496658/akt2/igf1	HIF-1 signaling pathway	Signal transduction	Environmental Information Processing	15	0.151515
ko04068	FoxO signaling pathway	133	-0.431902	-1.25014	0.0864461	0.905983	0.905983	3507	tags=26%, list=18%, signal=21%	nras/rag1/mapk10/sgk3/ikbkb/ccnd2/g6pc.1/prkag2/mapk13/atg12/faslg/smad4.2/skp2/prkaa1/irs1/ccng2/egf/grb2/usp7/atm/cdkn1a/irs4/stat3.2/pck2/foxo6/pik3r2/braf/sos2/mapk14/g6pc3.1/akt2/igf1/ccnb1.2/foxo3	FoxO signaling pathway	Signal transduction	Environmental Information Processing	34	0.255639
ko04070	Phosphatidylinositol signaling system	96	-0.276279	-0.780242	0.887912	0.982279	0.982279	2446	tags=15%, list=13%, signal=13%	mtmr1/inpp5a.2/pip4k2c/plcd4/itpkc/inpp5a.1/impa2/pik3c3/pik3r2/synj1/ipmk/plcb4/LOC100491113/LOC100496658	Phosphatidylinositol signaling system	Signal transduction	Environmental Information Processing	14	0.145833
ko04071	Sphingolipid signaling pathway	121	-0.385655	-1.11049	0.254019	0.915663	0.915663	3507	tags=22%, list=18%, signal=18%	nras/mapk10/sgms2/tradd/mapk13/asah1/rac1/LOC100495677/s1pr5/sgms1/ppp2r3b/map3k5/gnai3/smpd1/sgpp2/nsmaf/rhoc/napsa/abcc6/pik3r2/mapk14/plcb4/sptlc1/degs3/degs1/akt2/fyn	Sphingolipid signaling pathway	Signal transduction	Environmental Information Processing	27	0.22314
ko04072	Phospholipase D signaling pathway	158	-0.364622	-1.06742	0.332982	0.922334	0.922334	3507	tags=23%, list=18%, signal=19%	nras/avpr1a/dgkq/pdgfd/cyth1/pla2g4d/avpr1b/LOC100497020/LOC101730379/lpar1/agtr1/syk/lpar5/cxcl2/avpr2/adcy4/egf/grb2/lpar6/pik3cg/shc4/pla2g4f/pik3r5/rhoc/f2/pik3r2/sos2/LOC100135349/plcb4/pik3r6/LOC100496658/mras/rala/akt2/fyn/tsc1	Phospholipase D signaling pathway	Signal transduction	Environmental Information Processing	36	0.227848
ko04080	Neuroactive ligand-receptor interaction	296	-0.35665	-1.07455	0.290355	0.915663	0.915663	3813	tags=22%, list=20%, signal=18%	Peg10/adcyap1r1/LOC100489510/grm8l/LOC100494196/oprm1/npy1r/trhr2/avpr1a/nmu/gria1/f2rl1/sstr1/ptger4/LOC100493940/avpr1b/LOC100497020/p2rx2/LOC100493271/gpr83/adora2b/lpar1/agtr1/uts2r/LOC100495677/lep/s1pr5/htr4/sstr4/mchr1.2/LOC100490816/p2rx6/pyy/LOC116411667/avpr2/pard3/lpar6/c3ar1/pth1r/adora2a/f2/LOC100493262/ptgdr/taar1/lepr/mchr1.1/chrm2/grik3/htr7/tshb/rflb/nmb/trh/adra2b/npb/p2ry2/gnrh…	Neuroactive ligand-receptor interaction	Signaling molecules and interaction	Environmental Information Processing	65	0.219595
ko04110	Cell cycle	137	-0.431474	-1.25526	0.0868644	0.905983	0.905983	4157	tags=27%, list=22%, signal=21%	tp53/cdc27/ep300/cntd2/cdkn1b/anapc4/ywhag/chek1/rad21/ccne1/ccnd2/cdc7/smc1a/atr/orc4/smad4.2/LOC108644504/skp2/LOC100498440/anapc13.1/rbl1/smc1b/fzr1/myc/atm/cdkn1a/orc3/ccna1/LOC100494812/gsk3b/cdc25c/ywhab/bub1/ccne2/LOC116406484/ccnb1.2/ccna2	Cell cycle	Cell growth and death	Cellular Processes	37	0.270073
ko04114	Oocyte meiosis	125	-0.36794	-1.06184	0.358289	0.922334	0.922334	4153	tags=25%, list=22%, signal=20%	cdc27/ppp3cc/ar/LOC101731840/cntd2/anapc4/ywhag/prkaca/sgo1/cpeb1/ccne1/smc1a/LOC100485970/cpeb4/cpeb3/mapk13/LOC108644504/LOC100498440/anapc13.1/adcy4/smc1b/ppp3cb/cdc25c/mapk14/ywhab/bub1/ccne2/rps6ka3/igf1/LOC116406484/ccnb1.2	Oocyte meiosis	Cell growth and death	Cellular Processes	31	0.248
ko04115	p53 signaling pathway	72	-0.316446	-0.864557	0.728409	0.963921	0.963921	3426	tags=22%, list=18%, signal=18%	chek1/ccne1/ccnd2/atr/ei24/cop1/tp73/LOC101734421/gtse1/ccng2/atm/cdkn1a/ccng1/ccne2/igf1/ccnb1.2	p53 signaling pathway	Cell growth and death	Cellular Processes	16	0.222222
ko04120	Ubiquitin mediated proteolysis	162	-0.327545	-0.95945	0.585084	0.925427	0.925427	2621	tags=17%, list=14%, signal=15%	uba52/ube2f/herc1/ube2d4/mgrn1/cul2/cop1/LOC108644504/cblc/skp2/sae1/wwp2/socs3/anapc13.1/fzr1/ube2b/rhobtb1/LOC108647342/LOC105947157/ube4a/herc3/LOC101733582/xiap/cul4a/LOC116406484/trip12/cul5	Ubiquitin mediated proteolysis	Folding, sorting and degradation	Genetic Information Processing	27	0.166667
ko04122	Sulfur relay system	10	-0.500528	-0.974752	0.537538	0.925427	0.925427	3549	tags=40%, list=19%, signal=33%	nfs1/mocs2/urm1/LOC100492858	Sulfur relay system	Folding, sorting and degradation	Genetic Information Processing	4	0.4
ko04130	SNARE interactions in vesicular transport	32	-0.39037	-0.95082	0.56	0.925427	0.925427	2731	tags=22%, list=14%, signal=19%	stx7/gosr2/stx1b/stx4/vamp7/bnip1/stx5	SNARE interactions in vesicular transport	Folding, sorting and degradation	Genetic Information Processing	7	0.21875
ko04136	Autophagy - other	31	-0.491345	-1.18901	0.215206	0.915663	0.915663	3070	tags=23%, list=16%, signal=19%	atg3/atg12/atg4d/pik3c3/mlst8/pik3r4/atg16l1	Autophagy - other	Transport and catabolism	Cellular Processes	7	0.225806
ko04137	Mitophagy - animal	69	-0.324852	-0.883297	0.691429	0.956522	0.956522	326	tags=16%, list=2%, signal=16%	tbk1/tp53/rhot1/fundc1/nras/mapk10/uba52/rab7a/mras/src/foxo3	Mitophagy - animal	Transport and catabolism	Cellular Processes	11	0.15942
ko04140	Autophagy - animal	163	-0.31537	-0.924251	0.65304	0.947824	0.947824	3507	tags=19%, list=18%, signal=16%	nras/mapk10/supt20h/prkaca/rab7a/atg3/rab8a/atg12/camkk2/map3k7/LOC101730649/prkaa1/atg4d/irs1/uvrag/tank/vmp1/LOC101732277/irs4/LOC116410549/napsa/pik3c3/pik3r2/mlst8/rab39a/pik3r4/mras/akt2/tsc1/atg16l1/rb1cc1	Autophagy - animal	Transport and catabolism	Cellular Processes	31	0.190184
ko04141	Protein processing in endoplasmic reticulum	166	0.239759	0.919246	0.75	0.964638	0.964638	1850	tags=15%, list=10%, signal=14%	rpn2/nploc4/hspbp1/atf6/dnaja2/rrbp1/pdia3/hspa1a/ube2g1/tusc3/ube2j2/amfr/selenos/stt3a/man1b1/ern2/hsph1/LOC734020/ufd1/sec31b/cryaa/pdia4/dad1/dnajb11/eif2ak2	Protein processing in endoplasmic reticulum	Folding, sorting and degradation	Genetic Information Processing	25	0.150602
ko04142	Lysosome	149	-0.256201	-0.747756	0.941983	0.997313	0.997313	3780	tags=17%, list=20%, signal=14%	ap1s3/litaf/m6pr/ap4b1/slc17a5/LOC105948322/pla2g15/LOC101730868/slc11a1/asah1/idua/igf2r/atp6v0d2/lipa/smpd1/LOC116409815/napsa/lamp3/LOC100494325/ap3m2/ctsf/hgsnat/tpp1/gla/cltb/LOC448216	Lysosome	Transport and catabolism	Cellular Processes	26	0.174497
ko04144	Endocytosis	257	-0.369994	-1.10857	0.234151	0.915663	0.915663	3122	tags=18%, list=16%, signal=15%	rab7a/sh3gl1/cyth1/rab8a/rab10/vps26b/rab11fip1/bin1/arfgef1/cblc/arf4/arpc5l/kif5a/grk7/wasl/igf2r/vps25/psd/capza1/fgfr2/arfgap3/pard3/capzb/rab31/amph/wipf3/arap2/rab11fip2/rhoc/pard6g/mhc100494167/LOC100495542/psd3/ap2a2/arf3/cxcr4/vps37b/grk6/cltb/tsg101/actr3/iqsec2/src/rab11fip3/eps15l1	Endocytosis	Transport and catabolism	Cellular Processes	45	0.175097
ko04145	Phagosome	192	0.249771	0.986926	0.488889	0.925427	0.925427	3473	tags=26%, list=18%, signal=21%	Pol/LOC100489411/cd36/LOC116409470/atp6v0c/LOC105945585/LOC100492872/tuba3c/LOC100145508/mrc1/LOC116406581/c1r/tlr6/IGHV3-11/ctsl/LOC100486694/LOC100486944/pla2r1/tubb4b/IGHV5-10-1/LOC100492134/itgad/tubb1/ctss.2/LOC548369/itgb5/colec12/ctss/LOC100497762/LOC116406662/epx/comp/sec61a1/atp6v1g3/LOC100493006/itgb3/tfrc/sec61b/tuba4b/LOC100494943/cyba/LOC100494618/atp6v1c2/atp6v1al/rilp/IGHV3-23/itga…	Phagosome	Transport and catabolism	Cellular Processes	49	0.255208
ko04146	Peroxisome	90	-0.359586	-1.00461	0.475446	0.925427	0.925427	3066	tags=23%, list=16%, signal=20%	slc27a2/prdx1/acsl4/pex13/pex11b/pex5l/abcd1/acox3/pex14/pex11g/far1/idh2/mpv17/amacr/hsd17b4/nos2/acox2/hmgcl/pex3/crat/pex19	Peroxisome	Transport and catabolism	Cellular Processes	21	0.233333
ko04150	mTOR signaling pathway	146	-0.420954	-1.22615	0.103814	0.905983	0.905983	2813	tags=21%, list=15%, signal=18%	lpin3/grb10/rnf152/slc3a2/wnt7c/skp2/prkaa1/irs1/lpin2/grb2/sec13/depdc5/stradb/strada/rhoc/dvl2/pik3r2/braf/wnt5a/mlst8/fzd2/sos2/gsk3b/atp6v1g2/rps6ka3/atp6v1c1/akt2/igf1/tsc1/fzd4	mTOR signaling pathway	Signal transduction	Environmental Information Processing	30	0.205479
ko04151	PI3K-Akt signaling pathway	390	-0.358509	-1.08746	0.225025	0.915663	0.915663	4335	tags=24%, list=23%, signal=19%	LOC448677/ppp2r5e/ntf4/nfkb1/phlpp2/pdgfa/tp53/LOC100488890/LOC116408769/pik3cb/hgf/LOC108645367/LOC101732451/LOC116408603/ngfr/cdkn1b/LOC101734962/ywhag/fgfr4/LOC116408059/fgf5/LOC116406628/nras/itgb8/sgk3/fgf20/ikbkb/ccne1/flt4/fgf7/pdgfd/ccnd2/efna4/LOC101735170/g6pc.1/LOC100488932/csf3r/faslg/LOC100497020/LOC116407820/LOC100485739/LOC116407843/itga6/tnxb/itga2/col1a2/ifnar1/rac1/lpar1/syk/prk…	PI3K-Akt signaling pathway	Signal transduction	Environmental Information Processing	94	0.241026
ko04152	AMPK signaling pathway	121	-0.426292	-1.2275	0.11254	0.905983	0.905983	3134	tags=23%, list=16%, signal=19%	acacb/g6pc.1/prkag2/rab8a/camkk2/rab10/map3k7/scd/prkaa1/lep/ppp2r3b/irs1/LOC100492865/irs4/stradb/strada/ccna1/pck2/pfkfb1/lepr/pik3r2/g6pc3.1/akt2/igf1/ccna2/tsc1/foxo3/LOC100485303	AMPK signaling pathway	Signal transduction	Environmental Information Processing	28	0.231405
ko04210	Apoptosis	165	-0.273659	-0.802452	0.895178	0.982279	0.982279	3507	tags=18%, list=18%, signal=15%	nras/dffa/mapk10/LOC100494922/ikbkb/LOC105948322/tradd/capn2/faslg/LOC100495980/actg1/map3k5/tuba1c/lmnb2/csf2rb/dab2ip/mcl1/atm/LOC101733406/diablo/LOC101733452/napsa/LOC100494325/pik3r2/ctsf/tubal3.1/sptan1/xiap/akt2/LOC448216	Apoptosis	Cell growth and death	Cellular Processes	30	0.181818
ko04211	Longevity regulating pathway	95	-0.357992	-1.00989	0.463227	0.925427	0.925427	2064	tags=12%, list=11%, signal=10%	prkaa1/irs1/adcy4/irs4/pik3r2/akt2/atf6b/igf1/tsc1/foxo3/rb1cc1	Longevity regulating pathway	Aging	Organismal Systems	11	0.115789
ko04212	Longevity regulating pathway - worm	85	0.278858	0.985276	0.522523	0.925427	0.925427	1633	tags=12%, list=9%, signal=11%	Pol/pten/LOC100170623/tcerg1/gabarap/rps6kb1/parp3/irs2/LOC100494804/pik3ca	Longevity regulating pathway - worm	Aging	Organismal Systems	10	0.117647
ko04213	Longevity regulating pathway - multiple species	68	-0.327787	-0.889144	0.68614	0.956522	0.956522	3983	tags=21%, list=21%, signal=16%	pik3cb/LOC101731840/nras/hspa1b/prkaca/prkag2/prkaa1/irs1/adcy4/irs4/pik3r2/akt2/igf1/foxo3	Longevity regulating pathway - multiple species	Aging	Organismal Systems	14	0.205882
ko04214	Apoptosis - fly	55	-0.344833	-0.903474	0.636912	0.939833	0.939833	3081	tags=27%, list=16%, signal=23%	rhot1/parp1/mapk10/map2k7/atr/prdx4/map3k7/stk3/map3k5/lmnb2/prdx2/atm/braf/xiap/lats2	Apoptosis - fly	Cell growth and death	Cellular Processes	15	0.272727
ko04215	Apoptosis - multiple species	35	0.254534	0.751143	0.924171	0.99557	0.99557	2403	tags=17%, list=13%, signal=15%	bid/nradd/becn1/fadd/cycs/bok	Apoptosis - multiple species	Cell growth and death	Cellular Processes	6	0.171429
ko04216	Ferroptosis	45	-0.301013	-0.76727	0.846248	0.982279	0.982279	4194	tags=40%, list=22%, signal=31%	sat1/SAT2/map1lc3b/slc11a2/tf/steap3/pcbp3/slc40a1/tp53/acsl1/LOC116409860/MGC75752/LOC116409859/acsl4/slc3a2/gclc/LOC100486462/satl1	Ferroptosis	Cell growth and death	Cellular Processes	18	0.4
ko04217	Necroptosis	159	0.231112	0.887764	0.867925	0.982279	0.982279	2265	tags=15%, list=12%, signal=13%	dnm1l/camk2b/macroh2a1/bid/ppia/ifnar2.1/vps4a/MGC76132/chmp2b/pydc1/LOC100487067/irf9/LOC100498257/LOC100490663/fadd/hmgb1/h2ac1/chmp4b/eif2ak2/LOC100488021/ifngr2.2/LOC101732823/LOC100486672/LOC100485015	Necroptosis	Cell growth and death	Cellular Processes	24	0.150943
ko04218	Cellular senescence	161	-0.393088	-1.15115	0.189274	0.915663	0.915663	3507	tags=20%, list=18%, signal=17%	nras/chek1/LOC100494922/ccne1/ccnd2/atr/capn2/mapk13/LOC101730379/LOC100495980/trpv4l.2/LOC100497855/tesmin/cxcl2/rbl1/ppp3cb/myc/atm/cdkn1a/ccna1/mre11/pik3r2/mhc100494167/mapk14/LOC100495542/ccne2/mras/akt2/ccnb1.2/ccna2/tsc1/foxo3/nfatc4	Cellular senescence	Cell growth and death	Cellular Processes	33	0.204969
ko04260	Cardiac muscle contraction	76	-0.445328	-1.2283	0.137079	0.905983	0.905983	3749	tags=26%, list=20%, signal=21%	COX3/slc9a6/MGC75582/cox6c/cox7a2/cacng7/myl3/cacnb1/cacna1s/cox6b1/atp1b3/uqcrfs1/LOC100489195/uqcrc2/tpm1/MGC76092/LOC100127850/uqcrc1/tpm2/LOC101732809	Cardiac muscle contraction	Circulatory system	Organismal Systems	20	0.263158
ko04261	Adrenergic signaling in cardiomyocytes	138	-0.296443	-0.862903	0.773305	0.964638	0.964638	3301	tags=18%, list=17%, signal=15%	prkaca/MGC75582/cacng7/myl3/cacnb1/mapk13/cacna1s/rps6ka5/agtr1/ppp2r3b/atp2b1/adcy4/gnai3/pik3cg/pln/atp1b3/pik3r5/tpm1/MGC76092/mapk14/tpm2/plcb4/pik3r6/akt2/atf6b	Adrenergic signaling in cardiomyocytes	Circulatory system	Organismal Systems	25	0.181159
ko04270	Vascular smooth muscle contraction	133	-0.303539	-0.878595	0.755603	0.964638	0.964638	4665	tags=26%, list=24%, signal=20%	kcnmb1/plcb1/mrvi1/LOC101731553/pla2g12b/edn3/nppb/gna13/LOC101731840/myl9/pla2g12a/ppp1r14a/avpr1a/myl6/prkaca/pla2g4d/avpr1b/cacna1s/adora2b/LOC101730649/agtr1/LOC100490816/pla2g3/adcy4/gucy1a2/prkg1/adora2a/pla2g4f/rhoc/LOC116410549/proca1/braf/plcb4/myh11/gucy1a1	Vascular smooth muscle contraction	Circulatory system	Organismal Systems	35	0.263158
ko04310	Wnt signaling pathway	161	-0.305786	-0.895484	0.709779	0.95959	0.95959	2546	tags=22%, list=13%, signal=20%	tp53/ep300/ppp3cc/znrf3/daam2/nfatc2/LOC101731840/mapk10/apc2/prkaca/wnt4/ccnd2/fosl1/ctbp1/map3k7/wnt7c/smad4.2/ctnnd2/rac1/ror2/ppp3cb/myc/ctgfl/rhoc/dvl2/wnt5a/fzd2/gsk3b/dkk1/notum/rspo2/plcb4/rnf43/cacybp/fzd4/nfatc4	Wnt signaling pathway	Signal transduction	Environmental Information Processing	36	0.223602
ko04320	Dorso-ventral axis formation	26	-0.461753	-1.08874	0.352556	0.922334	0.922334	3254	tags=38%, list=17%, signal=32%	cpeb1/cpeb4/cpeb3/notch4/notch3/grb2/LOC101734178/braf/sos2/etv6	Dorso-ventral axis formation	Development and regeneration	Organismal Systems	10	0.384615
ko04330	Notch signaling pathway	63	-0.461042	-1.23811	0.140046	0.905983	0.905983	4211	tags=33%, list=22%, signal=26%	cir1/ep300/lfng/adam17/dtx2/rfng/hes5.3/maml1/atxn1/hes5.2/ctbp1/maml2/notch4/notch3/jag2/dvl2/aph1a/maml3/numbl/hey1/hes5.5	Notch signaling pathway	Signal transduction	Environmental Information Processing	21	0.333333
ko04340	Hedgehog signaling pathway	58	-0.475871	-1.26134	0.122786	0.905983	0.905983	3441	tags=31%, list=18%, signal=26%	gli2/LOC101731553/megf8/LOC101731840/cdon/prkaca/ccnd2/mgrn1/hhatl/mosmo/ptch2/efcab7/gsk3b/shh/hhip/evc2/gpr161/dhh	Hedgehog signaling pathway	Signal transduction	Environmental Information Processing	18	0.310345
ko04341	Hedgehog signaling pathway - fly	35	-0.33621	-0.832239	0.767383	0.964638	0.964638	727	tags=14%, list=4%, signal=14%	LOC101731553/LOC101731840/prkaca/gsk3b/grk6	Hedgehog signaling pathway - fly	Signal transduction	Environmental Information Processing	5	0.142857
ko04350	TGF-beta signaling pathway	88	0.251472	0.898612	0.807692	0.979718	0.979718	1229	tags=11%, list=6%, signal=11%	nog/rhoa/dcn/admp2/nog2/rps6kb1/hamp/mapk1/thsd4/amhr2	TGF-beta signaling pathway	Signal transduction	Environmental Information Processing	10	0.113636
ko04360	Axon guidance	176	-0.404724	-1.19094	0.126569	0.905983	0.905983	3285	tags=24%, list=17%, signal=20%	trpc6/cxcl12/wnt4/slit3/efna4/trpc1/rnd1/efnb3/plxnb3/srgap3/ssh1/pak4/unc5b/rac1/sema3c/LOC116410852/plxna4/sema6d/gnai3/pard3/ppp3cb/sema3f/lrrc4/LOC100494929/cfl2/rhoc/srgap1/pik3r2/rasa1/pard6g/wnt5a/ntn3/gsk3b/shh/LOC100496658/cxcr4/ssh3/fyn/trpc3/LOC100488704/src/nfatc4	Axon guidance	Development and regeneration	Organismal Systems	42	0.238636
ko04361	Axon regeneration	108	-0.335429	-0.959314	0.559653	0.925427	0.925427	2456	tags=20%, list=13%, signal=18%	mapk10/prkaca/dgkq/map2k7/mapk13/notch4/rac1/prkaa1/psd/sdc2/rhoc/LOC116410549/htr7/ntn3/map2k4/mapk14/plcb4/psd3/ago2/ago3/htr7l/foxo3	Axon regeneration	Development and regeneration	Organismal Systems	22	0.203704
ko04370	VEGF signaling pathway	53	-0.435582	-1.13387	0.263923	0.915663	0.915663	4073	tags=26%, list=21%, signal=21%	ppp3cc/pik3cb/nfatc2/nras/pla2g4d/mapk13/rac1/ppp3cb/pla2g4f/pik3r2/mapk14/LOC100496658/akt2/src	VEGF signaling pathway	Signal transduction	Environmental Information Processing	14	0.264151
ko04371	Apelin signaling pathway	128	-0.341479	-0.987388	0.505882	0.925427	0.925427	3301	tags=18%, list=17%, signal=15%	prkaca/cdh1/myl3/prkag2/smad4.2/cdh3/agtr1/notch3/prkaa1/plin1/adcy4/gnai3/pik3cg/mef2d/pik3r5/nos2/tfam/pik3c3/plcb4/pik3r6/pik3r4/mras/akt2	Apelin signaling pathway	Signal transduction	Environmental Information Processing	23	0.179688
ko04380	Osteoclast differentiation	130	-0.359909	-1.04179	0.392513	0.925427	0.925427	3236	tags=20%, list=17%, signal=17%	ikbkb/map2k7/fosl1/mapk13/tyrobp/LOC100489307/map3k7/ifnar1/tnfsf11/rac1/syk/socs3/LOC101733531/grb2/TAPBPL/ppp3cb/ncf1/LOC108647342/spi1/pik3r2/mapk14/LOC116406731/akt2/fyn/LOC448216/nox1	Osteoclast differentiation	Development and regeneration	Organismal Systems	26	0.2
ko04390	Hippo signaling pathway	148	-0.340943	-0.995112	0.496304	0.925427	0.925427	3714	tags=24%, list=19%, signal=19%	ywhag/smad7/dlg2/apc2/sox2/llgl2/wnt4/cdh1/ccnd2/yap1/wnt7c/smad4.2/patj/cdh3/itgb2/stk3/ctnna1/actg1/bmp8/tp73/pard3/myc/wwtr1/dvl2/mob1a/pard6g/wnt5a/bmp6/areg/fzd2/gsk3b/ywhab/lats2/tead1/fzd4	Hippo signaling pathway	Signal transduction	Environmental Information Processing	35	0.236486
ko04391	Hippo signaling pathway - fly	63	-0.382913	-1.0283	0.423611	0.925427	0.925427	4708	tags=38%, list=25%, signal=29%	ywhaq/fjx1/tshz2/rassf4/crb1/limd1/zdhhc9/lpp/mapk10/llgl2/ccne1/yap1/rere/stk3/actg1/pard3/myc/tshz1/mob1a/pard6g/ywhab/ccne2/lats2/tead1	Hippo signaling pathway - fly	Signal transduction	Environmental Information Processing	24	0.380952
ko04392	Hippo signaling pathway - multiple species	25	-0.51453	-1.20493	0.214381	0.915663	0.915663	2801	tags=24%, list=15%, signal=21%	yap1/stk3/wwtr1/mob1a/lats2/tead1	Hippo signaling pathway - multiple species	Signal transduction	Environmental Information Processing	6	0.24
ko04510	Focal adhesion	200	-0.376655	-1.11328	0.24739	0.915663	0.915663	3480	tags=24%, list=18%, signal=20%	pik3cb/hgf/flnb/parvb/myl9/vav2/mapk10/itgb8/LOC100494922/flt4/pdgfd/ccnd2/elk1/capn2/LOC100488932/LOC100495980/vav3/itga6/tnxb/itga2/col1a2/pak4/rac1/actg1/lama3/arhgap35/egf/grb2/shc4/rhoc/parva/pik3r2/braf/itga2b.2/sos2/gsk3b/chad/itga8/xiap/vegfd/vegfc/akt2/fyn/igf1/flna/col6a3/src/lamb4	Focal adhesion	Cellular community - eukaryotes	Cellular Processes	48	0.24
ko04512	ECM-receptor interaction	85	-0.367917	-1.02171	0.436588	0.925427	0.925427	2893	tags=19%, list=15%, signal=16%	LOC100488932/sdc1/LOC101730428/itga6/tnxb/itga2/col1a2/LOC116410485/LOC116409706/dag1/lama3/itga2b.2/chad/itga8/col6a3/lamb4	ECM-receptor interaction	Signaling molecules and interaction	Environmental Information Processing	16	0.188235
ko04514	Cell adhesion molecules	178	-0.43108	-1.2697	0.0408377	0.905983	0.905983	3535	tags=25%, list=18%, signal=21%	sell/nlgn4x/itgb8/jam3/nectin1l1/cdh1/ncam2/LOC101730487/nfasc/LOC105947528/LOC116408910/mpzl1/sdc1/vcan/itga6/cd86/nectin1l2.1/cadm1/cdh3/itgb2/cldn3/LOC100489120/cldn17.1/sdc2/LOC116412108/LOC108645196/cldn7/esam/lrrc4/LOC101731775/ncam1/cd40/cldn23/IGKV3-11/negr1/mhc100494167/nrxn1/cntn1/LOC116408741/pecam1/LOC100495542/itga8/V-TCR/nlgn2/LOC101731682	Cell adhesion molecules	Signaling molecules and interaction	Environmental Information Processing	45	0.252809
ko04520	Adherens junction	82	-0.415767	-1.1564	0.204241	0.915663	0.915663	3307	tags=23%, list=17%, signal=19%	nectin1l1/cdh1/ctnnd1/map3k7/smad4.2/nectin1l2.1/rac1/cdh3/ctnna1/wasl/fer/actg1/ptpn1/pard3/rhoc/yes1/LOC116408741/fyn/src	Adherens junction	Cellular community - eukaryotes	Cellular Processes	19	0.231707
ko04530	Tight junction	178	-0.359538	-1.05898	0.358115	0.922334	0.922334	3906	tags=25%, list=20%, signal=20%	LOC101731840/myl9/arpc3/tuba1cl.1/map3k1/LOC101733056/dlg2/rap2c/tiam1/mapk10/myl6/jam3/llgl2/prkaca/map2k7/LOC100488408/prkag2/rab8a/hcls1/patj/rac1/cldn3/arpc5l/prkaa1/actg1/cgn/cldn17.1/map3k5/LOC101731214/tuba1c/pard3/cldn7/tjap1/rapgef2/rhoc/cldn23/pard6g/tubal3.1/slc9a3r1/myh11/marveld2/actr3/LOC101731682/rdx/src	Tight junction	Cellular community - eukaryotes	Cellular Processes	45	0.252809
ko04540	Gap junction	91	-0.350645	-0.982031	0.524444	0.925427	0.925427	1937	tags=16%, list=10%, signal=15%	lpar1/LOC100494762/adcy4/tuba1c/gnai3/egf/grb2/gucy1a2/prkg1/tubal3.1/sos2/plcb4/drd1/gucy1a1/src	Gap junction	Cellular community - eukaryotes	Cellular Processes	15	0.164835
ko04550	Signaling pathways regulating pluripotency of stem cells	123	-0.484066	-1.39418	0.0225564	0.863207	0.863207	3507	tags=28%, list=18%, signal=23%	fgfr4/nras/apc2/sox2/pcgf1/wnt4/mapk13/pcgf6/jarid2/wnt7c/smad4.2/pcgf2/zfhx3/tbx3/fgfr2/grb2/setdb1/myc/fgf2/lif/acvrl1/stat3.2/dvl2/pik3r2/rif1/smarcad1/wnt5a/fzd2/gsk3b/mapk14/acvr1b/akt2/igf1/fzd4	Signaling pathways regulating pluripotency of stem cells	Cellular community - eukaryotes	Cellular Processes	34	0.276423
ko04610	Complement and coagulation cascades	86	0.300339	1.06984	0.247788	0.915663	0.915663	2057	tags=14%, list=11%, signal=13%	Pol/cfi/LOC100492100/f13b/c1r/f13a1/LOC105945598/cfb/LOC100492134/masp1/LOC101731906/f2r	Complement and coagulation cascades	Immune system	Organismal Systems	12	0.139535
ko04611	Platelet activation	129	-0.47132	-1.36476	0.0234792	0.863207	0.863207	2586	tags=24%, list=14%, signal=21%	LOC101730428/itga2/col1a2/LOC116410485/rasgrp4/syk/actg1/apbb1ip/arhgap35/adcy4/gnai3/pik3cg/gucy1a2/prkg1/orai2/pla2g4f/pik3r5/rhoc/f2/pik3r2/itga2b.2/mapk14/tbxas1/plcb4/pik3r6/akt2/fyn/gucy1a1/stim1/p2ry1/src	Platelet activation	Immune system	Organismal Systems	31	0.24031
ko04612	Antigen processing and presentation	77	-0.296099	-0.818664	0.809685	0.979718	0.979718	3484	tags=17%, list=18%, signal=14%	psme3/hspa1b/LOC105948322/rfxap/LOC116406716/hsp90ab1/LOC116412108/nfyc/LOC100494325/IGKV3-11/mhc100494167/LOC100495542/V-TCR	Antigen processing and presentation	Immune system	Organismal Systems	13	0.168831
ko04613	Neutrophil extracellular trap formation	194	-0.331114	-0.976952	0.5375	0.925427	0.925427	2604	tags=16%, list=14%, signal=14%	LOC100493041/LOC101730428/LOC101733656/map3k7/LOC101730940/rac1/itgb2/syk/actg1/LOC100487179/h3-3a/macroh2a2/LOC100493100/ncf1/mpo/LOC101731775/LOC116407584/LOC116407585/LOC100496436/hdac9/casp1/pik3r2/itga2b.2/LOC100135349/mapk14/plcb4/LOC105947511/LOC100487485/LOC100496658/LOC116406731/akt2/src	Neutrophil extracellular trap formation	Immune system	Organismal Systems	32	0.164948
ko04614	Renin-angiotensin system	19	-0.431783	-0.964517	0.523288	0.925427	0.925427	4037	tags=37%, list=21%, signal=29%	ren/ace/atp6ap2/cpa3/enpep/agtr1/prep	Renin-angiotensin system	Endocrine system	Organismal Systems	7	0.368421
ko04620	Toll-like receptor signaling pathway	101	-0.385988	-1.09793	0.289617	0.915663	0.915663	3543	tags=26%, list=18%, signal=21%	LOC116406628/mapk10/LOC101734580/ikbkb/map2k7/mapk13/LOC101730379/irf3/irf5/map3k7/cd86/ifnar1/tollip/rac1/ikbke/cxcl10/cxcl2/cd40/pik3r2/map2k4/myd88/mapk14/LOC101733659/akt2/LOC448216/tlr1	Toll-like receptor signaling pathway	Immune system	Organismal Systems	26	0.257426
ko04621	NOD-like receptor signaling pathway	241	-0.255605	-0.764897	0.951844	0.997313	0.997313	2920	tags=15%, list=15%, signal=13%	gbp7/mapk13/atg12/LOC101730379/irf3/LOC116407820/LOC100485739/LOC116407843/map3k7/ifnar1/ikbke/LOC100497374/LOC100497855/hsp90ab1/gbp6/cxcl2/nampt/LOC116407653/LOC100488013/antxr2/tank/pkn1/LOC108648783/rhoc/LOC116410549/casp1/myd88/mapk14/plcb4/gbp2/LOC105947511/LOC100487890/xiap/txn/LOC101733659/gbp5/atg16l1	NOD-like receptor signaling pathway	Immune system	Organismal Systems	37	0.153527
ko04622	RIG-I-like receptor signaling pathway	161	-0.31125	-0.911486	0.675079	0.956522	0.956522	3603	tags=26%, list=19%, signal=21%	LOC100493468/tbk1/LOC101730305/nfkb1/LOC116408236/LOC116408243/LOC116408365/LOC100497860/map3k1/LOC101731350/mapk10/LOC101734580/ikbkb/ddx58/LOC100489068/tradd/mapk13/atg12/LOC100489307/LOC101730379/irf3/LOC100498172/map3k7/LOC100491349/ikbke/LOC100145105/cxcl10/cxcl2/LOC100490328/tank/LOC108644458/LOC116408231/LOC101732705/LOC101733644/LOC100494780/LOC105947074/mapk14/LOC733855/LOC116408234/LOC1…	RIG-I-like receptor signaling pathway	Immune system	Organismal Systems	42	0.26087
ko04623	Cytosolic DNA-sensing pathway	62	-0.324251	-0.869526	0.717593	0.963921	0.963921	4980	tags=31%, list=26%, signal=23%	polr3b/polr2e/LOC100496716/ccl4/tbk1/nfkb1/LOC108644487/polr3a/ikbkb/ddx58/polr2l.2/irf3/polr2l.1/ikbke/LOC100497374/cxcl10/LOC496835/casp1/LOC493382	Cytosolic DNA-sensing pathway	Immune system	Organismal Systems	19	0.306452
ko04624	Toll and Imd signaling pathway	43	-0.473777	-1.20034	0.185874	0.915663	0.915663	4453	tags=33%, list=23%, signal=25%	ube2d1/irak1/nfkb1/mapk10/ikbkb/map2k7/ube2d4/mapk13/pglyrp1-like.1/map3k7/myd88/mapk14/duox1/ank3	Toll and Imd signaling pathway	Immune system	Organismal Systems	14	0.325581
ko04625	C-type lectin receptor signaling pathway	125	-0.27726	-0.800143	0.878075	0.982279	0.982279	4110	tags=22%, list=21%, signal=17%	LOC108644487/ppp3cc/pik3cb/nfatc2/LOC101731464/nras/mapk10/LOC101730257/LOC101734580/ikbkb/LOC116409799/mapk13/LOC100489307/ikbke/syk/asgr1/bcl10/ppp3cb/rhoc/LOC116410549/casp1/pik3r2/mapk14/mras/akt2/src/nfatc4	C-type lectin receptor signaling pathway	Immune system	Organismal Systems	27	0.216
ko04630	JAK-STAT signaling pathway	129	-0.424226	-1.2284	0.107791	0.905983	0.905983	2062	tags=19%, list=11%, signal=17%	lep/il20/socs3/LOC100495429/egf/ctf1/socs7/csf2rb/grb2/socs2/mcl1/myc/lif/cdkn1a/cntfr/LOC108647342/stat3.2/LOC101733452/lepr/pik3r2/socs6/LOC101732217/sos2/stat6/akt2	JAK-STAT signaling pathway	Signal transduction	Environmental Information Processing	25	0.193798
ko04640	Hematopoietic cell lineage	101	-0.232585	-0.661579	0.989071	0.997313	0.997313	3193	tags=14%, list=17%, signal=12%	cd9/LOC101730487/LOC116408910/csf3r/LOC101730428/itga6/itga2/LOC116410485/LOC100489120/LOC108645196/LOC101731775/itga2b.2/LOC101732217/LOC100135349	Hematopoietic cell lineage	Immune system	Organismal Systems	14	0.138614
ko04650	Natural killer cell mediated cytotoxicity	111	-0.332924	-0.95496	0.5671	0.925427	0.925427	2902	tags=20%, list=15%, signal=17%	zap70/tyrobp/faslg/vav3/ifnar1/rac1/LOC116410509/itgb2/syk/grb2/ppp3cb/shc4/pik3r2/braf/mhc100494167/sos2/LOC100135349/LOC100495542/LOC100496658/LOC116406731/LOC116408254/fyn	Natural killer cell mediated cytotoxicity	Immune system	Organismal Systems	22	0.198198
ko04657	IL-17 signaling pathway	94	0.263683	0.954452	0.645161	0.946237	0.946237	1498	tags=11%, list=8%, signal=10%	cxcl8/ptgs2/il17d/traf6/il17b/jund.2/ccl20/mapk1/traf3/fadd	IL-17 signaling pathway	Immune system	Organismal Systems	10	0.106383
ko04658	Th1 and Th2 cell differentiation	88	-0.400403	-1.11592	0.267261	0.915663	0.915663	4319	tags=30%, list=23%, signal=23%	nfkb1/tbx21/ppp3cc/nfatc2/TRBV30/stat4/maf/mapk10/maml1/LOC101734580/ikbkb/zap70/mapk13/maml2/notch4/LOC101730649/notch3/LOC116412108/jag2/ppp3cb/IGKV3-11/mapk14/stat6/maml3/LOC100496658/V-TCR	Th1 and Th2 cell differentiation	Immune system	Organismal Systems	26	0.295455
ko04659	Th17 cell differentiation	106	-0.341023	-0.975085	0.522777	0.925427	0.925427	4148	tags=27%, list=22%, signal=22%	runx1/mtor/LOC105948365/mhc2a/LOC100491070/hla-dqa1/rxra/nfkb1/tbx21/ppp3cc/nfatc2/TRBV30/mapk10/ikbkb/zap70/mapk13/smad4.2/LOC101730649/hsp90ab1/LOC116412108/ppp3cb/stat3.2/rxrg/IGKV3-11/il1rap/mapk14/stat6/LOC100496658/V-TCR	Th17 cell differentiation	Immune system	Organismal Systems	29	0.273585
ko04660	T cell receptor signaling pathway	107	-0.372769	-1.06671	0.341649	0.922334	0.922334	4073	tags=28%, list=21%, signal=22%	ppp3cc/pik3cb/nfatc2/TRBV30/vav2/nras/mapk10/ikbkb/map2k7/zap70/mapk13/map3k7/vav3/pak4/LOC101730649/rasgrp4/LOC116412108/grb2/bcl10/ppp3cb/rhoc/pik3r2/IGKV3-11/sos2/gsk3b/mapk14/LOC100496658/V-TCR/akt2/fyn	T cell receptor signaling pathway	Immune system	Organismal Systems	30	0.280374
ko04662	B cell receptor signaling pathway	88	-0.390668	-1.08879	0.306236	0.915663	0.915663	4073	tags=26%, list=21%, signal=21%	ppp3cc/pik3cb/nfatc2/cd79a/vav2/nras/ikbkb/LOC101730487/vav3/rac1/syk/LOC100489120/LOC108645196/grb2/bcl10/ppp3cb/rasgrp3/pik3r2/sos2/LOC100135349/gsk3b/cd81/akt2	B cell receptor signaling pathway	Immune system	Organismal Systems	23	0.261364
ko04664	Fc epsilon RI signaling pathway	64	-0.484642	-1.30278	0.0914352	0.905983	0.905983	3983	tags=31%, list=21%, signal=25%	pik3cb/vav2/nras/mapk10/map2k7/pla2g4d/mapk13/vav3/rac1/syk/grb2/pla2g4f/pik3r2/sos2/map2k4/LOC100135349/mapk14/LOC100496658/akt2/fyn	Fc epsilon RI signaling pathway	Immune system	Organismal Systems	20	0.3125
ko04666	Fc gamma R-mediated phagocytosis	116	-0.328139	-0.942003	0.602606	0.929573	0.929573	2522	tags=15%, list=13%, signal=13%	vav3/bin1/rac1/arpc5l/syk/gsn/amph/ncf1/cfl2/pla2g4f/LOC116410549/pik3r2/LOC100135349/LOC100496658/LOC116406731/akt2/actr3	Fc gamma R-mediated phagocytosis	Immune system	Organismal Systems	17	0.146552
ko04668	TNF signaling pathway	116	-0.367164	-1.05403	0.373507	0.922334	0.922334	3617	tags=22%, list=19%, signal=18%	LOC100491214/mapk10/LOC100491382/LOC100494745/lta/ikbkb/map2k7/tradd/mapk13/rps6ka5/map3k7/LOC100497374/cxcl10/socs3/map3k5/dab2ip/lif/mmp9.1/pik3r2/map2k4/mmp9.2/mapk14/vegfd/vegfc/akt2/atf6b	TNF signaling pathway	Signal transduction	Environmental Information Processing	26	0.224138
ko04670	Leukocyte transendothelial migration	115	-0.38933	-1.11806	0.246204	0.915663	0.915663	2860	tags=22%, list=15%, signal=19%	mapk13/ctnnd1/vav3/rac1/itgb2/cldn3/ctnna1/actg1/cldn17.1/arhgap35/gnai3/cldn7/esam/ncf1/LOC101731775/mmp9.1/rhoc/cldn23/pik3r2/mmp9.2/pecam1/mapk14/LOC100496658/cxcr4/LOC101731682	Leukocyte transendothelial migration	Immune system	Organismal Systems	25	0.217391
ko04672	Intestinal immune network for IgA production	49	-0.403937	-1.04136	0.404878	0.925427	0.925427	3852	tags=24%, list=20%, signal=20%	icoslg/TRBV30/LOC100492428/cxcl12/cd86/LOC116412108/cd40/ccl28/IGKV3-11/LOC100135349/cxcr4/V-TCR	Intestinal immune network for IgA production	Immune system	Organismal Systems	12	0.244898
ko04710	Circadian rhythm	33	-0.450423	-1.09985	0.331626	0.922334	0.922334	2906	tags=18%, list=15%, signal=15%	prkag2/nr1d1/prkaa1/bhlhe41/per1/rorb	Circadian rhythm	Environmental adaptation	Organismal Systems	6	0.181818
ko04711	Circadian rhythm - fly	10	-0.493102	-0.960289	0.558559	0.925427	0.925427	727	tags=20%, list=4%, signal=19%	thibz/gsk3b	Circadian rhythm - fly	Environmental adaptation	Organismal Systems	2	0.2
ko04713	Circadian entrainment	92	0.282746	1.02056	0.443299	0.925427	0.925427	2633	tags=24%, list=14%, signal=21%	camk2b/kcnj3/plcb2/mtnr1a/gnas/adcy1/adcy7/mapk1/adcy5/prkca/itpr3/kcnj5/per2/fos/gng4/prkcb/kcnj9/calm2/itpr1/camk2a/gria2/nos1ap	Circadian entrainment	Environmental adaptation	Organismal Systems	22	0.23913
ko04714	Thermogenesis	228	-0.374754	-1.11826	0.218332	0.915663	0.915663	3507	tags=23%, list=18%, signal=19%	nras/atp5f1d/cpt1b/LOC116411504/prkaca/cox6c/cox7a2/actl6b/prkag2/mapk13/acsl4/ndufc2/cox6b1/ndufaf4/ndufs6/ndufaf1/LOC549936/prkaa1/actg1/bmp8/map3k5/cox16/plin1/adcy4/ndufa9/grb2/atp5mg/dpf3/ndufaf3/atp5me/LOC100492865/prkg1/sdhc/ndufv2/cox18/uqcrfs1/cox11/LOC100489195/c17orf80/uqcrc2/slc25a20l/LOC100127850/uqcrc1/mlst8/sos2/ndufa4/atp5f1a/frs2/mapk14/rps6ka3/ND3/tsc1/LOC101732809	Thermogenesis	Environmental adaptation	Organismal Systems	53	0.232456
ko04720	Long-term potentiation	63	0.291955	0.97636	0.478261	0.925427	0.925427	2836	tags=25%, list=15%, signal=22%	camk2b/plcb2/adcy1/rap1a/mapk1/rps6ka6/prkca/itpr3/prkcb/calm2/camk4/itpr1/camk2a/gria2/rapgef3/LOC101733271	Long-term potentiation	Nervous system	Organismal Systems	16	0.253968
ko04721	Synaptic vesicle cycle	83	-0.433772	-1.20677	0.156425	0.915663	0.915663	2877	tags=19%, list=15%, signal=16%	LOC100497338/stx1b/LOC101732715/slc1a1/atp6v0d2/slc1a6/stxbp1/LOC100498593/syt1/LOC100496053/atp6v1g2/LOC116412604/ap2a2/atp6v1c1/slc6a13/cltb	Synaptic vesicle cycle	Nervous system	Organismal Systems	16	0.192771
ko04722	Neurotrophin signaling pathway	124	-0.365994	-1.05641	0.361793	0.922334	0.922334	4413	tags=30%, list=23%, signal=23%	irak1/ntf4/nfkb1/sort1/tp53/pik3cb/ngfr/map3k1/sh2b2/nras/mapk10/ikbkb/map2k7/mapk13/faslg/rps6ka5/rac1/LOC549936/prdm4/map3k5/tp73/irs1/grb2/shc4/rhoc/LOC116410549/pik3r2/braf/sos2/gsk3b/frs2/mapk14/rps6ka3/LOC100496658/akt2/ntrk2/foxo3	Neurotrophin signaling pathway	Nervous system	Organismal Systems	37	0.298387
ko04723	Retrograde endocannabinoid signaling	144	0.230917	0.876889	0.842105	0.982279	0.982279	2286	tags=18%, list=12%, signal=16%	ptgs2/kcnj3/ND1/plcb2/ndufa11/ndufa6/ndufb1/adcy1/adcy7/ndufs5/ndufb9/mapk1/adcy5/prkca/ndufv3/itpr3/kcnj5/slc17a7/ndufb6/ndufa10/ND2/gng4/slc17a6/prkcb/ndufv1/kcnj9	Retrograde endocannabinoid signaling	Nervous system	Organismal Systems	26	0.180556
ko04724	Glutamatergic synapse	104	0.259251	0.951	0.594937	0.929573	0.929573	2836	tags=25%, list=15%, signal=21%	kcnj3/grik4/plcb2/gnas/adcy1/LOC100498257/adcy7/mapk1/adcy5/prkca/itpr3/dlg4/slc17a7/shank3/homer2/gls/gng4/slc17a6/prkcb/grm4/itpr1/gria2/shank2/slc1a2/grik5/LOC101733271	Glutamatergic synapse	Nervous system	Organismal Systems	26	0.25
ko04725	Cholinergic synapse	105	-0.261869	-0.748162	0.927253	0.99557	0.99557	1707	tags=10%, list=9%, signal=9%	adcy4/gnai3/pik3cg/pik3r5/pik3r2/chrm2/plcb4/pik3r6/akt2/fyn	Cholinergic synapse	Nervous system	Organismal Systems	10	0.0952381
ko04726	Serotonergic synapse	113	0.285204	1.04868	0.272727	0.915663	0.915663	1402	tags=12%, list=7%, signal=12%	ptgs2/LOC116410385/kcnj3/htr2c/LOC101731452/plcb2/htr3a/htr2b/gnas/mapk1/adcy5/prkca/itpr3/kcnj5	Serotonergic synapse	Nervous system	Organismal Systems	14	0.123894
ko04727	GABAergic synapse	82	-0.346831	-0.964659	0.551339	0.925427	0.925427	3575	tags=17%, list=19%, signal=14%	plcl1/slc6a1/prkaca/gad1.1/cacna1s/slc38a2/gphn/adcy4/gnai3/LOC100493262/slc38a1/slc6a13/gabrr3/src	GABAergic synapse	Nervous system	Organismal Systems	14	0.170732
ko04728	Dopaminergic synapse	131	-0.234364	-0.678446	0.986111	0.997313	0.997313	3480	tags=15%, list=18%, signal=12%	mapk10/gria1/prkaca/comt.2/mapk13/LOC100498399/LOC100490284/kif5a/ppp2r3b/gnal/gnai3/ppp3cb/LOC100496053/gsk3b/mapk14/plcb4/drd1/akt2/atf6b	Dopaminergic synapse	Nervous system	Organismal Systems	19	0.145038
ko04730	Long-term depression	53	-0.415266	-1.08098	0.343826	0.922334	0.922334	1670	tags=15%, list=9%, signal=14%	gnai3/gucy1a2/prkg1/pla2g4f/braf/plcb4/gucy1a1/igf1	Long-term depression	Nervous system	Organismal Systems	8	0.150943
ko04740	Olfactory transduction	71	0.308695	1.04998	0.312	0.915663	0.915663	655	tags=6%, list=3%, signal=5%	Pol/camk2b/pde1c/slc8a3	Olfactory transduction	Sensory system	Organismal Systems	4	0.056338
ko04742	Taste transduction	62	0.356557	1.19002	0.137681	0.905983	0.905983	1954	tags=19%, list=10%, signal=17%	LOC101732106/LOC116410385/pde1c/LOC101731452/plcb2/t2r53/htr3a/scnn1a/itpr3/LOC100492238/asic2/htr3b	Taste transduction	Sensory system	Organismal Systems	12	0.193548
ko04744	Phototransduction	19	-0.415011	-0.927052	0.576712	0.925427	0.925427	5416	tags=37%, list=28%, signal=26%	guca1b/LOC101731116/gngt1/sag/guca1a/grk7/guca1al	Phototransduction	Sensory system	Organismal Systems	7	0.368421
ko04745	Phototransduction - fly	29	0.431703	1.25734	0.134454	0.905983	0.905983	2885	tags=31%, list=15%, signal=26%	camk2b/plcb2/myo3b/prkca/calm2/itpr1/camk2a/trpc4/LOC116406465	Phototransduction - fly	Sensory system	Organismal Systems	9	0.310345
ko04750	Inflammatory mediator regulation of TRP channels	113	-0.325297	-0.934799	0.60973	0.929573	0.929573	3480	tags=21%, list=18%, signal=17%	pik3cb/LOC101731840/asic1/mapk10/f2rl1/prkaca/ptger4/pla2g4d/mapk13/trpv4l.2/LOC101730649/asic5/adcy4/trpv3/pla2g4f/LOC116410549/pik3r2/il1rap/mapk14/plcb4/p2ry2/LOC100496658/igf1/src	Inflammatory mediator regulation of TRP channels	Sensory system	Organismal Systems	24	0.212389
ko04810	Regulation of actin cytoskeleton	207	-0.402396	-1.19381	0.121622	0.905983	0.905983	4056	tags=27%, list=21%, signal=21%	pip4k2b/pik3cb/gna13/myl9/arpc3/vav2/pfn2/fgfr4/fgf5/tiam1/nras/apc2/itgb8/itgae/fgf20/cxcl12/fgf7/pdgfd/vav3/itga6/itga2/ssh1/pak4/rac1/lpar1/itgb2/arpc5l/wasl/actg1/gsn/pip4k2c/lpar5/arhgap35/fgfr2/egf/fgf2/LOC101731775/cfl2/rhoc/f2/pik3r2/chrm2/braf/itga2b.2/sos2/iqgap3/itga8/myh11/mras/cxcr4/ssh3/actr3/rdx/src/LOC101730502	Regulation of actin cytoskeleton	Cell motility	Cellular Processes	55	0.2657
ko04910	Insulin signaling pathway	143	-0.424369	-1.23413	0.098831	0.905983	0.905983	3983	tags=29%, list=21%, signal=23%	pik3cb/LOC101731840/phka2/pklr/sh2b2/nras/mapk10/prkaca/ikbkb/acacb/g6pc.1/elk1/prkag2/hk1/inpp5a.2/mknk2/prkaa1/socs3/ptpn1/irs1/grb2/socs2/shc4/LOC108647342/irs4/inpp5a.1/hkdc1/pck2/pik3r2/braf/LOC105948139/LOC108648361/sos2/gsk3b/hk2/LOC116408741/g6pc3.1/akt2/ppp1r3e/tsc1/LOC100485303/pygl	Insulin signaling pathway	Endocrine system	Organismal Systems	42	0.293706
ko04911	Insulin secretion	93	0.29144	1.04974	0.344086	0.922334	0.922334	2177	tags=22%, list=11%, signal=19%	camk2b/plcb2/kcnmb4/LOC116411705/gnas/adcy1/adcy7/pgq/cckar/adcy5/prkca/itpr3/atf2/fxyd2/kcnn1/creb3l2/atp1a1/kcnmb2/LOC116411697/prkcb	Insulin secretion	Endocrine system	Organismal Systems	20	0.215054
ko04912	GnRH signaling pathway	98	-0.300971	-0.853655	0.78022	0.968273	0.968273	3507	tags=21%, list=18%, signal=18%	LOC101731840/map3k1/nras/mapk10/prkaca/map2k7/pla2g4d/elk1/mapk13/cacna1s/hbegf/adcy4/grb2/pla2g4f/LOC116410549/sos2/map2k4/mapk14/plcb4/gnrhr2/nmi/src	GnRH signaling pathway	Endocrine system	Organismal Systems	22	0.22449
ko04913	Ovarian steroidogenesis	49	0.301438	0.97086	0.5	0.925427	0.925427	1221	tags=14%, list=6%, signal=13%	ptgs2/LOC116406435/gnas/adcy1/adcy7/adcy5/hsd17b1	Ovarian steroidogenesis	Endocrine system	Organismal Systems	7	0.142857
ko04914	Progesterone-mediated oocyte maturation	104	-0.460166	-1.31385	0.0530878	0.905983	0.905983	3983	tags=27%, list=21%, signal=21%	pik3cb/LOC101731840/cntd2/anapc4/mapk10/prkaca/cpeb1/cpeb4/cpeb3/mapk13/LOC108644504/hsp90ab1/anapc13.1/adcy4/gnai3/fzr1/ccna1/pik3r2/braf/cdc25c/mapk14/bub1/rps6ka3/akt2/igf1/LOC116406484/ccnb1.2/ccna2	Progesterone-mediated oocyte maturation	Endocrine system	Organismal Systems	28	0.269231
ko04915	Estrogen signaling pathway	140	-0.327104	-0.951174	0.569607	0.925427	0.925427	2133	tags=21%, list=11%, signal=19%	pik3cb/LOC101731840/gper1/oprm1/nras/krt12.6/hspa1b/prkaca/tff3.6/hbegf/krt9.1/krt9.2/hsp90ab1/adcy4/gnai3/grb2/krt57/shc4/mmp9.1/LOC116410549/napsa/pik3r2/sos2/mmp9.2/plcb4/krt55/akt2/atf6b/ncoa1/src	Estrogen signaling pathway	Endocrine system	Organismal Systems	30	0.214286
ko04916	Melanogenesis	96	0.255747	0.927312	0.695652	0.956522	0.956522	2615	tags=20%, list=14%, signal=17%	camk2b/wnt3a/fzd6/plcb2/gnas/adcy1/adcy7/mapk1/adcy5/prkca/wnt5b/creb3l2/wnt11/wnt2b/fzd3/prkcb/calm2/camk2a/tyr	Melanogenesis	Endocrine system	Organismal Systems	19	0.197917
ko04917	Prolactin signaling pathway	65	-0.573217	-1.54263	0.00232019	0.561485	0.561485	3507	tags=31%, list=18%, signal=25%	nras/mapk10/ccnd2/mapk13/tnfsf11/socs3/socs7/grb2/socs2/shc4/LOC108647342/stat3.2/pik3r2/socs6/sos2/gsk3b/mapk14/akt2/src/foxo3	Prolactin signaling pathway	Endocrine system	Organismal Systems	20	0.307692
ko04918	Thyroid hormone synthesis	73	-0.282993	-0.773918	0.869318	0.982279	0.982279	1707	tags=10%, list=9%, signal=9%	adcy4/tg/atp1b3/tshb/plcb4/duox1/atf6b	Thyroid hormone synthesis	Endocrine system	Organismal Systems	7	0.0958904
ko04919	Thyroid hormone signaling pathway	119	-0.441549	-1.26955	0.0753498	0.905983	0.905983	2456	tags=18%, list=13%, signal=15%	notch4/med27/tbc1d4/notch3/med17/actg1/slc2a1/plcd4/myc/pln/atp1b3/dio2/pik3r2/rxrg/gsk3b/plcb4/LOC100496658/akt2/ncoa1/med13/src	Thyroid hormone signaling pathway	Endocrine system	Organismal Systems	21	0.176471
ko04920	Adipocytokine signaling pathway	72	-0.412375	-1.12664	0.247727	0.915663	0.915663	3480	tags=32%, list=18%, signal=26%	mapk10/cpt1b/ikbkb/acacb/tradd/g6pc.1/prkag2/acsl4/camkk2/LOC101730649/prkaa1/lep/slc2a1/socs3/irs1/LOC100492865/irs4/stat3.2/pck2/lepr/rxrg/g6pc3.1/akt2	Adipocytokine signaling pathway	Endocrine system	Organismal Systems	23	0.319444
ko04921	Oxytocin signaling pathway	148	-0.287689	-0.839678	0.822598	0.982279	0.982279	3507	tags=20%, list=18%, signal=16%	nras/myl6/prkaca/cacng7/pla2g4d/elk1/cacnb1/prkag2/camk1g/camkk2/cacna1s/camk1d/kcnj12/prkaa1/actg1/adcy4/gnai3/ppp3cb/pik3cg/cdkn1a/gucy1a2/pla2g4f/pik3r5/rhoc/plcb4/pik3r6/gucy1a1/src/nfatc4	Oxytocin signaling pathway	Endocrine system	Organismal Systems	29	0.195946
ko04922	Glucagon signaling pathway	106	-0.401983	-1.14939	0.208243	0.915663	0.915663	2064	tags=29%, list=11%, signal=26%	g6pc.3/plcb1/pde3b/LOC101731553/LOC116406685/ep300/ldha/ppp3cc/LOC101731840/phka2/pklr/cpt1b/prkaca/acacb/g6pc.1/prkag2/prkaa1/slc2a1/ppp3cb/LOC100492865/pck2/pfkfb1/LOC105948139/LOC108648361/g6pc3.1/plcb4/akt2/LOC100487239/LOC100485303/pygl/pgam1	Glucagon signaling pathway	Endocrine system	Organismal Systems	31	0.292453
ko04923	Regulation of lipolysis in adipocytes	58	-0.34646	-0.918328	0.617473	0.929573	0.929573	1742	tags=17%, list=9%, signal=16%	plin1/irs1/adcy4/gnai3/LOC116406655/prkg1/irs4/pik3r2/tshb/akt2	Regulation of lipolysis in adipocytes	Endocrine system	Organismal Systems	10	0.172414
ko04924	Renin secretion	68	-0.307591	-0.83436	0.770905	0.964638	0.964638	4610	tags=32%, list=24%, signal=25%	plcb1/pde3b/LOC101731553/edn3/clca1.1/ppp3cc/ren/LOC101731840/adcyap1r1/ace/prkaca/pde1b/ptger4/cacna1s/agtr1/pde3a/gnai3/ppp3cb/gucy1a2/orai2/plcb4/gucy1a1	Renin secretion	Endocrine system	Organismal Systems	22	0.323529
ko04925	Aldosterone synthesis and secretion	95	-0.261399	-0.737403	0.929748	0.99557	0.99557	2879	tags=15%, list=15%, signal=13%	camk1g/cacna1s/cacna1g/nr4a2/camk1d/agtr1/atp2b1/adcy4/atp1b3/orai2/nr4a1/plcb4/prkd1/atf6b	Aldosterone synthesis and secretion	Endocrine system	Organismal Systems	14	0.147368
ko04926	Relaxin signaling pathway	128	-0.429392	-1.24159	0.0962567	0.905983	0.905983	1707	tags=15%, list=9%, signal=14%	adcy4/gnai3/grb2/shc4/mmp9.1/gna15/nos2/pik3r2/sos2/map2k4/mmp9.2/rflb/mapk14/plcb4/vegfd/vegfc/akt2/atf6b/src	Relaxin signaling pathway	Endocrine system	Organismal Systems	19	0.148438
ko04927	Cortisol synthesis and secretion	61	-0.360128	-0.962726	0.536047	0.925427	0.925427	2717	tags=30%, list=14%, signal=25%	cacna1h/plcb1/LOC101731553/pde8b/LOC100490622/LOC101731840/prkaca/cacna1s/cacna1g/LOC101731070/agtr1/nceh1/adcy4/orai2/pde8a/nr4a1/plcb4/atf6b	Cortisol synthesis and secretion	Endocrine system	Organismal Systems	18	0.295082
ko04928	Parathyroid hormone synthesis, secretion and action	107	-0.337686	-0.966319	0.537961	0.925427	0.925427	2393	tags=16%, list=12%, signal=14%	hbegf/nr4a2/tnfsf11/bglap/adcy4/gnai3/cdkn1a/pth1r/mef2d/rhoc/slc34a2/braf/rxrg/pde4b/slc9a3r1/plcb4/atf6b	Parathyroid hormone synthesis, secretion and action	Endocrine system	Organismal Systems	17	0.158879
ko04929	GnRH secretion	60	-0.329706	-0.879723	0.702797	0.957865	0.957865	1466	tags=22%, list=8%, signal=20%	pik3cb/gper1/nras/trpc1/cacna1s/cacna1g/kcnn4/LOC101730557/pik3r2/hcn4/plcb4/kcnn3/akt2	GnRH secretion	Endocrine system	Organismal Systems	13	0.216667
ko04935	Growth hormone synthesis, secretion and action	112	-0.425234	-1.22072	0.119048	0.905983	0.905983	1920	tags=18%, list=10%, signal=16%	socs3/irs1/adcy4/gnai3/grb2/socs2/shc4/LOC108647342/irs4/stat3.2/pik3r2/sos2/map2k4/gsk3b/mapk14/plcb4/LOC100496658/akt2/atf6b/igf1	Growth hormone synthesis, secretion and action	Endocrine system	Organismal Systems	20	0.178571
ko04960	Aldosterone-regulated sodium reabsorption	32	-0.381832	-0.930024	0.59871	0.929573	0.929573	2054	tags=25%, list=11%, signal=22%	nr3c2/pik3cb/scnn1g/hsd11b2/irs1/atp1b3/pik3r2/igf1	Aldosterone-regulated sodium reabsorption	Excretory system	Organismal Systems	8	0.25
ko04961	Endocrine and other factor-regulated calcium reabsorption	53	-0.366522	-0.954097	0.548426	0.925427	0.925427	1797	tags=13%, list=9%, signal=12%	atp2b1/atp1b3/pth1r/plcb4/calb1/ap2a2/cltb	Endocrine and other factor-regulated calcium reabsorption	Excretory system	Organismal Systems	7	0.132075
ko04962	Vasopressin-regulated water reabsorption	52	-0.370438	-0.962883	0.533898	0.925427	0.925427	4027	tags=21%, list=21%, signal=17%	rab5b/LOC101731840/dync2li1/prkaca/stx4/avpr2/DYNC1H1/dync1i1/dctn6/dctn5/LOC100216133	Vasopressin-regulated water reabsorption	Excretory system	Organismal Systems	11	0.211538
ko04964	Proximal tubule bicarbonate reclamation	23	0.275261	0.751569	0.849421	0.982279	0.982279	2991	tags=30%, list=16%, signal=26%	aqp1/fxyd2/gls/atp1a1/slc4a4/LOC100496280/ca2	Proximal tubule bicarbonate reclamation	Excretory system	Organismal Systems	7	0.304348
ko04966	Collecting duct acid secretion	24	-0.372305	-0.863121	0.681879	0.956522	0.956522	5092	tags=38%, list=27%, signal=28%	atp6v1b1/atp6v1b2/slc4a1/atp6v0a2/atp6v0d1/atp6v1e1/atp6v0d2/atp6v1g2/atp6v1c1	Collecting duct acid secretion	Excretory system	Organismal Systems	9	0.375
ko04970	Salivary secretion	96	-0.273932	-0.773614	0.901099	0.982279	0.982279	1797	tags=11%, list=9%, signal=10%	atp2b1/adcy4/kcnn4/atp1b3/gucy1a2/prkg1/lyz/LOC116406822/plcb4/LOC105947511/gucy1a1	Salivary secretion	Digestive system	Organismal Systems	11	0.114583
ko04971	Gastric acid secretion	66	0.398927	1.35251	0.0444444	0.905983	0.905983	2991	tags=30%, list=16%, signal=26%	camk2b/plcb2/mylk/gnas/adcy1/adcy7/adcy5/prkca/sstr2/slc9a1/itpr3/atp1a1/kcnq1/prkcb/kcnj16/calm2/itpr1/camk2a/LOC101733271/ca2	Gastric acid secretion	Digestive system	Organismal Systems	20	0.30303
ko04972	Pancreatic secretion	103	-0.277013	-0.789547	0.873501	0.982279	0.982279	3032	tags=23%, list=16%, signal=20%	clca1.1/LOC779885/LOC116411698/amy2b/pla2g12a/rab3d/trpc1/rab8a/pnliprp2/LOC100489174/cpa3/rac1/pnliprp1/pla2g3/atp2b1/LOC116411667/adcy4/cel/rab27b/atp1b3/rhoc/proca1/plcb4/ctrb1	Pancreatic secretion	Digestive system	Organismal Systems	24	0.23301
ko04973	Carbohydrate digestion and absorption	37	-0.523105	-1.30801	0.10362	0.905983	0.905983	1351	tags=35%, list=7%, signal=33%	pik3cb/amy2b/slc37a4/g6pc.1/hk1/atp1b3/lct.2/hkdc1/pik3r2/hk2/g6pc3.1/plcb4/akt2	Carbohydrate digestion and absorption	Digestive system	Organismal Systems	13	0.351351
ko04974	Protein digestion and absorption	95	-0.448453	-1.26508	0.0856202	0.905983	0.905983	2996	tags=22%, list=16%, signal=19%	col26a1/LOC100488932/slc3a2/slc38a2/xpnpep2/col1a2/cpa3/slc1a1/slc7a7/slc36a4/col28a1/kcnn4/atp1b3/slc7a9/LOC101732997/ctrb1/slc1a5/col8a2/col11a2/col6a3/col13a1	Protein digestion and absorption	Digestive system	Organismal Systems	21	0.221053
ko04975	Fat digestion and absorption	40	-0.329	-0.829483	0.765217	0.964638	0.964638	2683	tags=40%, list=14%, signal=34%	pnliprp3/plpp3/pla2g12b/LOC779885/npc1l1/pla2g12a/pnliprp2/LOC100489174/pnliprp1/awat1/pla2g3/cel/abcg5/got2/proca1/dgat2l6	Fat digestion and absorption	Digestive system	Organismal Systems	16	0.4
ko04976	Bile secretion	83	-0.285184	-0.793391	0.853631	0.982279	0.982279	2571	tags=16%, list=13%, signal=14%	prkaca/LOC100489744/LOC100498575/LOC100496268/ugt1a6/slc2a1/nceh1/adcy4/atp1b3/abcg5/ugt2a1/nr1h4/LOC100216133	Bile secretion	Digestive system	Organismal Systems	13	0.156627
ko04977	Vitamin digestion and absorption	32	0.288742	0.850973	0.757709	0.964638	0.964638	1701	tags=19%, list=9%, signal=17%	LOC100489406/slc46a1/slc19a3/LOC100486632/cblif/slc19a1	Vitamin digestion and absorption	Digestive system	Organismal Systems	6	0.1875
ko04978	Mineral absorption	59	-0.194889	-0.518516	1	1	1	5018	tags=34%, list=26%, signal=25%	LOC105947301/atp1b2/LOC105947015/slc26a3.3/slc11a2/tf/atox1/LOC100488346/steap2/atp7b/cybrd1/LOC101730999/slc40a1/MGC75752/mt4/LOC100497855/LOC100486462/atp2b1/atp1b3/slc34a2	Mineral absorption	Digestive system	Organismal Systems	20	0.338983
ko04979	Cholesterol metabolism	44	-0.438156	-1.11506	0.30665	0.915663	0.915663	3324	tags=25%, list=17%, signal=21%	pltp/lrpap1/LOC100489744/vapb/nceh1/lipa/apoc1/abcg5/apoe/LOC100496109/lipg	Cholesterol metabolism	Digestive system	Organismal Systems	11	0.25

## Sheet: BeNeVS-vs-DyNeVS_GSEKEGG
ID	Description	setSize	enrichmentScore	NES	pvalue	p.adjust	qvalue	rank	leading_edge	core_enrichment	level3	level2	level1	counts	Ratio
ko00010	Glycolysis / Gluconeogenesis	69	0.319109	0.932968	0.588312	0.99319	0.99319	2996	tags=14%, list=15%, signal=12%	adh1c/aldh3a2/adh4/tc1a/pdhx/adh6/LOC100485303/adh1/g6pc.3/eno1	Glycolysis / Gluconeogenesis	Carbohydrate metabolism	Metabolism	10	0.144928
ko00020	Citrate cycle (TCA cycle)	30	0.270617	0.691228	0.903683	0.99319	0.99319	2511	tags=20%, list=13%, signal=17%	suclg1/pdhx/aco2/cs/sdhd/idh1	Citrate cycle (TCA cycle)	Carbohydrate metabolism	Metabolism	6	0.2
ko00030	Pentose phosphate pathway	32	0.25718	0.661797	0.941176	0.99319	0.99319	2874	tags=12%, list=15%, signal=11%	tc1a/LOC105947067/LOC100485303/rgn	Pentose phosphate pathway	Carbohydrate metabolism	Metabolism	4	0.125
ko00040	Pentose and glucuronate interconversions	19	-0.254827	-0.66992	0.942529	0.99319	0.99319	3248	tags=21%, list=17%, signal=18%	crppa/ugdh/akr1b1/ugp2	Pentose and glucuronate interconversions	Carbohydrate metabolism	Metabolism	4	0.210526
ko00051	Fructose and mannose metabolism	35	-0.340914	-1.0214	0.402827	0.99319	0.99319	1740	tags=26%, list=9%, signal=23%	pmm2/pfkfb4/enosf1/akr1b1/pfkp/pfkfb1/tpi1/gmds/LOC116406747	Fructose and mannose metabolism	Carbohydrate metabolism	Metabolism	9	0.257143
ko00052	Galactose metabolism	28	-0.282248	-0.816185	0.764151	0.99319	0.99319	1694	tags=39%, list=9%, signal=36%	gale/hkdc1/galt/b4galt1.1/LOC101732850/gck/akr1b1/gaa/glb1/pfkp/ugp2	Galactose metabolism	Carbohydrate metabolism	Metabolism	11	0.392857
ko00053	Ascorbate and aldarate metabolism	16	0.399123	0.887771	0.641975	0.99319	0.99319	4251	tags=38%, list=22%, signal=29%	aldh3a2/rgn/ugdhl/LOC100127873/aldh2/akr1a1	Ascorbate and aldarate metabolism	Carbohydrate metabolism	Metabolism	6	0.375
ko00061	Fatty acid biosynthesis	21	0.350119	0.818567	0.727829	0.99319	0.99319	2941	tags=19%, list=15%, signal=16%	cbr4/acsl4/ACSBG1/acsl3	Fatty acid biosynthesis	Lipid metabolism	Metabolism	4	0.190476
ko00062	Fatty acid elongation	29	-0.370143	-1.07604	0.321311	0.99319	0.99319	2772	tags=28%, list=14%, signal=24%	LOC101735170/hacd2/elovl4/ppt2/hadhb/hacd3/elovl6/acot2	Fatty acid elongation	Lipid metabolism	Metabolism	8	0.275862
ko00071	Fatty acid degradation	51	0.404826	1.14623	0.251664	0.99319	0.99319	4310	tags=37%, list=22%, signal=29%	adh1c/aldh3a2/gcdh/adh4/acsl4/acadm/adh6/acaa1/ehhadh/ACSBG1/eci2/adh1/acsl3/acadvl/cpt1b/acaa2/aldh2/echs1/acox3	Fatty acid degradation	Lipid metabolism	Metabolism	19	0.372549
ko00100	Steroid biosynthesis	23	0.464757	1.10513	0.353293	0.99319	0.99319	3466	tags=22%, list=18%, signal=18%	sc5d/soat1/ebp/hsd17b7/lipa	Steroid biosynthesis	Lipid metabolism	Metabolism	5	0.217391
ko00120	Primary bile acid biosynthesis	32	-0.551656	-1.62696	0.0208333	0.969551	0.969551	2978	tags=41%, list=15%, signal=34%	cyp46a1.2/amacr/LOC100496940/LOC100497580/akr1c4/LOC100497260/akr1d1/cyp7b1/LOC100498621/cyp46a1.1/LOC100497738/LOC116407844/LOC100497423	Primary bile acid biosynthesis	Lipid metabolism	Metabolism	13	0.40625
ko00130	Ubiquinone and other terpenoid-quinone biosynthesis	12	-0.545533	-1.26764	0.17033	0.99319	0.99319	2984	tags=33%, list=15%, signal=28%	ggcx/vkorc1l1/LOC594976/nqo1	Ubiquinone and other terpenoid-quinone biosynthesis	Metabolism of cofactors and vitamins	Metabolism	4	0.333333
ko00140	Steroid hormone biosynthesis	65	-0.291277	-1.00272	0.402597	0.99319	0.99319	2956	tags=23%, list=15%, signal=20%	sult2a1/akr1c2/comt/sult1e1/sult2b1/akr1c4/LOC100490956/comt.2/cyp2g1p/akr1d1/cyp7b1/cyp3a4.2/LOC100495359/cyp19a1/LOC100145323	Steroid hormone biosynthesis	Lipid metabolism	Metabolism	15	0.230769
ko00190	Oxidative phosphorylation	132	0.324042	1.02191	0.436406	0.99319	0.99319	3455	tags=18%, list=18%, signal=15%	atp5f1a/ndufa6/ndufa7/ndufs8/tcirg1/atp6v0e2/ND1/cox6c/ppa1/atp6v1g1/ndufs6/sdhd/lhpp/ND3/cox5b.2/atp6v1d/ndufb8/uqcrc2/ndufs1/ndufv1/atp6v0d1/ndufc2/ndufa9/ndufv2	Oxidative phosphorylation	Energy metabolism	Metabolism	24	0.181818
ko00220	Arginine biosynthesis	21	0.583548	1.36432	0.0978593	0.969551	0.969551	3714	tags=33%, list=19%, signal=27%	cps1/nos3/arg1/asl/acy1.1/otc/gls2	Arginine biosynthesis	Amino acid metabolism	Metabolism	7	0.333333
ko00230	Purine metabolism	128	0.344029	1.08307	0.308498	0.99319	0.99319	3590	tags=23%, list=18%, signal=19%	LOC108644463/nme7/pde2a/pde3a/pde6a/paics.2/adcy9/ak1/uox/rrm2.1/urah/xdh/entpd5/nudt5/pde8b/rrm2b/adss2/gart/pde4a/paics.1/pde6h/ampd1/ak4/ada/pde7a/adcy6/pde6c/pde4b/ampd3/nt5c2	Purine metabolism	Nucleotide metabolism	Metabolism	30	0.234375
ko00240	Pyrimidine metabolism	57	0.292491	0.835432	0.750993	0.99319	0.99319	2139	tags=16%, list=11%, signal=14%	nme7/dpys/dhodh/rrm2.1/tyms/entpd5/dctd/rrm2b/uckl1	Pyrimidine metabolism	Nucleotide metabolism	Metabolism	9	0.157895
ko00250	Alanine, aspartate and glutamate metabolism	35	0.244478	0.64097	0.959666	0.99319	0.99319	4683	tags=20%, list=24%, signal=15%	cps1/asl/adss2/gls2/LOC100486129/gpt2/agxt2	Alanine, aspartate and glutamate metabolism	Amino acid metabolism	Metabolism	7	0.2
ko00260	Glycine, serine and threonine metabolism	42	-0.359674	-1.13436	0.212766	0.99319	0.99319	1083	tags=12%, list=6%, signal=11%	psph/LOC100485322/pipox/srr/LOC100495198	Glycine, serine and threonine metabolism	Amino acid metabolism	Metabolism	5	0.119048
ko00270	Cysteine and methionine metabolism	49	0.353095	0.990293	0.481132	0.99319	0.99319	2589	tags=18%, list=13%, signal=16%	mat1a/MGC75760/gss/sms/tat/enoph1/sds/LOC100492858/mri1	Cysteine and methionine metabolism	Amino acid metabolism	Metabolism	9	0.183673
ko00280	Valine, leucine and isoleucine degradation	50	-0.298414	-0.980359	0.509653	0.99319	0.99319	1218	tags=14%, list=6%, signal=13%	dbt/hadhb/acadsb/LOC100497391/pccb/acat1/aldh9a1	Valine, leucine and isoleucine degradation	Amino acid metabolism	Metabolism	7	0.14
ko00310	Lysine degradation	62	0.42703	1.22721	0.150066	0.99319	0.99319	4192	tags=32%, list=22%, signal=25%	camkmt/aldh3a2/dhtkd1/gcdh/setmar/smyd2/ezh2/LOC101731011/smyd3/ehhadh/ash1l/setd7/cercam/kmt5b/prdm6/nsd1/kmt2d/aldh2/mecom/echs1	Lysine degradation	Amino acid metabolism	Metabolism	20	0.322581
ko00330	Arginine and proline metabolism	54	0.358813	1.02048	0.440318	0.99319	0.99319	4423	tags=28%, list=23%, signal=22%	aldh3a2/agmat/sat2/nos3/arg1/ckb/sms/LOC108645262/l3hypdh/ckmt1b/azin2/maob/aldh2/carns1/odc1	Arginine and proline metabolism	Amino acid metabolism	Metabolism	15	0.277778
ko00340	Histidine metabolism	21	-0.366541	-0.995258	0.439655	0.99319	0.99319	1166	tags=14%, list=6%, signal=13%	aldh3b1/LOC100495198/aldh9a1	Histidine metabolism	Amino acid metabolism	Metabolism	3	0.142857
ko00350	Tyrosine metabolism	46	0.341686	0.942621	0.568681	0.99319	0.99319	2458	tags=15%, list=13%, signal=13%	adh1c/adh4/mif/adh6/pnmt/tat/adh1	Tyrosine metabolism	Amino acid metabolism	Metabolism	7	0.152174
ko00360	Phenylalanine metabolism	17	-0.413582	-1.06419	0.347458	0.99319	0.99319	1166	tags=29%, list=6%, signal=28%	pah/aoc2/aldh3b1/LOC594976/LOC100495198	Phenylalanine metabolism	Amino acid metabolism	Metabolism	5	0.294118
ko00380	Tryptophan metabolism	48	-0.335804	-1.08787	0.290566	0.99319	0.99319	571	tags=8%, list=3%, signal=8%	acat1/LOC100495198/aldh9a1/LOC100491548	Tryptophan metabolism	Amino acid metabolism	Metabolism	4	0.0833333
ko00410	beta-Alanine metabolism	31	0.302119	0.775666	0.808989	0.99319	0.99319	638	tags=10%, list=3%, signal=9%	aldh3a2/dpys/gadl1	beta-Alanine metabolism	Metabolism of other amino acids	Metabolism	3	0.0967742
ko00430	Taurine and hypotaurine metabolism	18	-0.441549	-1.14281	0.269795	0.99319	0.99319	2618	tags=39%, list=13%, signal=34%	LOC100496940/LOC100497580/ggt5/LOC100497260/LOC100493771/LOC100497738/LOC100497423	Taurine and hypotaurine metabolism	Metabolism of other amino acids	Metabolism	7	0.388889
ko00450	Selenocompound metabolism	20	-0.486345	-1.29198	0.149856	0.99319	0.99319	320	tags=15%, list=2%, signal=15%	mtr/papss2/LOC100491548	Selenocompound metabolism	Metabolism of other amino acids	Metabolism	3	0.15
ko00480	Glutathione metabolism	59	0.335022	0.959458	0.517881	0.99319	0.99319	5148	tags=37%, list=26%, signal=27%	nat8.1/gss/ggct/rrm2.1/hpgds/nat8.5/rrm2b/sms/nat8.6/gsr/mgst2/idh1/chac2/ggt7/gsto1/azin2/LOC100496158/odc1/LOC100498331/ggt6/gstm1/lancl1	Glutathione metabolism	Metabolism of other amino acids	Metabolism	22	0.372881
ko00500	Starch and sucrose metabolism	30	0.305068	0.779225	0.793201	0.99319	0.99319	174	tags=7%, list=1%, signal=7%	gbe1/gys1	Starch and sucrose metabolism	Carbohydrate metabolism	Metabolism	2	0.0666667
ko00510	N-Glycan biosynthesis	57	0.367267	1.04901	0.386755	0.99319	0.99319	4065	tags=33%, list=21%, signal=26%	mgat4b/alg12/man2a2/LOC116406683/b4galt3l2/stt3a/b4galt1l/alg3/man2a1/LOC105945212/dpm3/fut8/tusc3/alg6/LOC100489322/ddost/st6gal1/mogs/b4galt2	N-Glycan biosynthesis	Glycan biosynthesis and metabolism	Metabolism	19	0.333333
ko00511	Other glycan degradation	20	-0.344682	-0.915653	0.530259	0.99319	0.99319	2231	tags=40%, list=11%, signal=35%	man2b1/man2b2/engase/hexd/man2c1/gba2/glb1/hexdl	Other glycan degradation	Glycan biosynthesis and metabolism	Metabolism	8	0.4
ko00512	Mucin type O-glycan biosynthesis	39	0.314455	0.846289	0.71409	0.99319	0.99319	4030	tags=23%, list=21%, signal=18%	st3gal2.1/LOC100486030/LOC100496837/galnt14/gcnt1/st6galnac2/galnt16/gcnt3/galnt10	Mucin type O-glycan biosynthesis	Glycan biosynthesis and metabolism	Metabolism	9	0.230769
ko00513	Various types of N-glycan biosynthesis	48	0.304155	0.850366	0.715061	0.99319	0.99319	4124	tags=31%, list=21%, signal=25%	mgat4b/alg12/man2a2/LOC116406683/b4galt3l2/stt3a/b4galt1l/alg3/man2a1/fut8/tusc3/LOC100489322/ddost/b4galt2/chst9l.1	Various types of N-glycan biosynthesis	Glycan biosynthesis and metabolism	Metabolism	15	0.3125
ko00514	Other types of O-glycan biosynthesis	50	0.308466	0.869466	0.689098	0.99319	0.99319	5183	tags=28%, list=27%, signal=21%	LOC116406683/b4galt3l2/LOC100486030/LOC100496837/galnt14/b4galt1l/cercam/galnt16/st6gal1/galnt10/b4galt2/colgalt1/galnt1/pofut2	Other types of O-glycan biosynthesis	Glycan biosynthesis and metabolism	Metabolism	14	0.28
ko00515	Mannose type O-glycan biosynthesis	29	-0.279337	-0.812063	0.783607	0.99319	0.99319	3479	tags=28%, list=18%, signal=23%	fut4/crppa/b4galt1.1/pomt1/b4galt3l1/b3galnt2/pomgnt1/b4gat1	Mannose type O-glycan biosynthesis	Glycan biosynthesis and metabolism	Metabolism	8	0.275862
ko00520	Amino sugar and nucleotide sugar metabolism	51	0.199126	0.563808	0.990679	0.99319	0.99319	4344	tags=20%, list=22%, signal=15%	cyb5r3/pmm1/chit1/cmas/renbp/cyb5r2/fpgt/ugdhl/LOC100127873/uap1l1	Amino sugar and nucleotide sugar metabolism	Carbohydrate metabolism	Metabolism	10	0.196078
ko00531	Glycosaminoglycan degradation	18	0.310884	0.707925	0.84115	0.99319	0.99319	61	tags=6%, list=0%, signal=6%	hyal2	Glycosaminoglycan degradation	Glycan biosynthesis and metabolism	Metabolism	1	0.0555556
ko00532	Glycosaminoglycan biosynthesis - chondroitin sulfate / dermatan sulfate	21	0.686049	1.60396	0.0107034	0.863405	0.863405	1351	tags=19%, list=7%, signal=18%	chsy1/csgalnact2/chst7/xylt2	Glycosaminoglycan biosynthesis - chondroitin sulfate / dermatan sulfate	Glycan biosynthesis and metabolism	Metabolism	4	0.190476
ko00533	Glycosaminoglycan biosynthesis - keratan sulfate	20	0.620183	1.44013	0.0503817	0.969551	0.969551	2855	tags=30%, list=15%, signal=26%	chst4/st3gal2.1/LOC116406683/b4galt3l2/b4galt1l/fut8	Glycosaminoglycan biosynthesis - keratan sulfate	Glycan biosynthesis and metabolism	Metabolism	6	0.3
ko00534	Glycosaminoglycan biosynthesis - heparan sulfate / heparin	22	0.238267	0.558669	0.983359	0.99319	0.99319	1351	tags=9%, list=7%, signal=8%	hs3st3a1/xylt2	Glycosaminoglycan biosynthesis - heparan sulfate / heparin	Glycan biosynthesis and metabolism	Metabolism	2	0.0909091
ko00561	Glycerolipid metabolism	68	-0.293594	-1.01976	0.393013	0.99319	0.99319	1622	tags=15%, list=8%, signal=14%	akr1b1/gk/dgat2/LOC100485787/agpat3/dgka/mboat1/pnliprp1/plpp2/aldh9a1	Glycerolipid metabolism	Lipid metabolism	Metabolism	10	0.147059
ko00562	Inositol phosphate metabolism	78	0.384357	1.14611	0.227446	0.99319	0.99319	3504	tags=23%, list=18%, signal=19%	itpka/pikfyve/itpkb/pten/inppl1/plcb4/LOC100496685/pi4k2b/inpp5b/plcd1/synj2/mtmr14/pik3cg/itpkc/inpp5d/mtmr1/cdipt/plcd3	Inositol phosphate metabolism	Carbohydrate metabolism	Metabolism	18	0.230769
ko00563	Glycosylphosphatidylinositol (GPI)-anchor biosynthesis	28	0.514909	1.28468	0.143275	0.99319	0.99319	5357	tags=50%, list=28%, signal=36%	pyurf/pigh/piga/LOC100145533/pigk/pigy/pign/pigu/pigm/pigl/pigt/pigb/dpm2/pgap1	Glycosylphosphatidylinositol (GPI)-anchor biosynthesis	Glycan biosynthesis and metabolism	Metabolism	14	0.5
ko00564	Glycerophospholipid metabolism	100	0.345511	1.05749	0.383875	0.99319	0.99319	2472	tags=19%, list=13%, signal=17%	plb1/pla1a/pcyt2/gpat3/pla2g6/etnppl/plaat3/ptdss2/LOC116408214/jmjd7-pla2g4b/lpcat4/gpd1/mboat7/etnk1/pnpla7/cept1/dgkd/pla2g4f/LOC116407702	Glycerophospholipid metabolism	Lipid metabolism	Metabolism	19	0.19
ko00565	Ether lipid metabolism	44	0.523968	1.43498	0.0438957	0.969551	0.969551	2472	tags=30%, list=13%, signal=26%	plb1/gdpd3/pla2g7/pla2g6/plaat3/jmjd7-pla2g4b/lpcat4/agps/pafah1b2/pafah2/cept1/pla2g4f/LOC116407702	Ether lipid metabolism	Lipid metabolism	Metabolism	13	0.295455
ko00590	Arachidonic acid metabolism	59	0.429123	1.22895	0.154967	0.99319	0.99319	2472	tags=19%, list=13%, signal=16%	plb1/pla2g6/LOC734139/plaat3/jmjd7-pla2g4b/ptgs1/ptgis/ptges2/hpgds/pla2g4f/LOC116407702	Arachidonic acid metabolism	Lipid metabolism	Metabolism	11	0.186441
ko00591	Linoleic acid metabolism	28	0.566504	1.4134	0.0599415	0.969551	0.969551	2472	tags=25%, list=13%, signal=22%	plb1/LOC100487054/pla2g6/plaat3/jmjd7-pla2g4b/pla2g4f/LOC116407702	Linoleic acid metabolism	Lipid metabolism	Metabolism	7	0.25
ko00592	alpha-Linolenic acid metabolism	22	0.560872	1.31509	0.12708	0.99319	0.99319	2472	tags=32%, list=13%, signal=28%	plb1/pla2g6/plaat3/jmjd7-pla2g4b/acaa1/pla2g4f/LOC116407702	alpha-Linolenic acid metabolism	Lipid metabolism	Metabolism	7	0.318182
ko00600	Sphingolipid metabolism	53	0.302841	0.858853	0.724734	0.99319	0.99319	2450	tags=15%, list=13%, signal=13%	smpd4/sptlc1/gba/asah1/sgpp1/sptlc3/sgpp2/cerk	Sphingolipid metabolism	Lipid metabolism	Metabolism	8	0.150943
ko00601	Glycosphingolipid biosynthesis - lacto and neolacto series	57	0.34838	0.995064	0.463576	0.99319	0.99319	2730	tags=19%, list=14%, signal=17%	fut6.2/abo.4/B3GALT2/LOC116406683/b3galt5.3/b4galt3l2/LOC100489278/b4galt1l/fut7/LOC100492907/b3galt1	Glycosphingolipid biosynthesis - lacto and neolacto series	Glycan biosynthesis and metabolism	Metabolism	11	0.192982
ko00603	Glycosphingolipid biosynthesis - globo and isoglobo series	18	0.396911	0.90382	0.621785	0.99319	0.99319	1153	tags=11%, list=6%, signal=10%	st3gal2.1/b3galt5.3	Glycosphingolipid biosynthesis - globo and isoglobo series	Glycan biosynthesis and metabolism	Metabolism	2	0.111111
ko00604	Glycosphingolipid biosynthesis - ganglio series	15	-0.304796	-0.751834	0.826211	0.99319	0.99319	2374	tags=40%, list=12%, signal=35%	st6galnac5/b3galt4/st6galnac3/glb1/slc33a1/st6galnac4	Glycosphingolipid biosynthesis - ganglio series	Glycan biosynthesis and metabolism	Metabolism	6	0.4
ko00620	Pyruvate metabolism	52	0.372253	1.05286	0.384	0.99319	0.99319	1606	tags=12%, list=8%, signal=11%	adh1c/aldh3a2/adh4/pdhx/acyp2/adh6	Pyruvate metabolism	Carbohydrate metabolism	Metabolism	6	0.115385
ko00630	Glyoxylate and dicarboxylate metabolism	33	-0.258437	-0.766705	0.855172	0.99319	0.99319	1075	tags=12%, list=6%, signal=11%	glul/acss2.1/pccb/acat1	Glyoxylate and dicarboxylate metabolism	Carbohydrate metabolism	Metabolism	4	0.121212
ko00640	Propanoate metabolism	31	-0.31949	-0.93753	0.562069	0.99319	0.99319	1466	tags=19%, list=8%, signal=18%	mlycd/dbt/suclg2/acss2.1/pccb/acox1	Propanoate metabolism	Carbohydrate metabolism	Metabolism	6	0.193548
ko00650	Butanoate metabolism	20	-0.266087	-0.706863	0.916427	0.99319	0.99319	997	tags=20%, list=5%, signal=19%	acsm3/hmgcs1/LOC100497276/acat1	Butanoate metabolism	Carbohydrate metabolism	Metabolism	4	0.2
ko00670	One carbon pool by folate	22	0.504651	1.18327	0.249622	0.99319	0.99319	2378	tags=23%, list=12%, signal=20%	shmt2/LOC100486206/tyms/mtfmt/gart	One carbon pool by folate	Metabolism of cofactors and vitamins	Metabolism	5	0.227273
ko00730	Thiamine metabolism	13	0.433617	0.919638	0.588509	0.99319	0.99319	2830	tags=31%, list=15%, signal=26%	thtpa/ak1/nfs1/ak4	Thiamine metabolism	Metabolism of cofactors and vitamins	Metabolism	4	0.307692
ko00760	Nicotinate and nicotinamide metabolism	73	-0.270265	-0.936009	0.591549	0.99319	0.99319	3217	tags=23%, list=17%, signal=20%	enpp1/sirt5/LOC100497323/sirt3.2/LOC108645666/LOC100491890/LOC100490887/LOC101734878/nampt/nt5e/MGC88898/LOC100485680/LOC100491384/sirt7/LOC100127789/LOC101733556/LOC100491548	Nicotinate and nicotinamide metabolism	Metabolism of cofactors and vitamins	Metabolism	17	0.232877
ko00770	Pantothenate and CoA biosynthesis	20	0.602126	1.3982	0.0778626	0.969551	0.969551	719	tags=20%, list=4%, signal=19%	aldh3a2/dpys/gadl1/vnn2	Pantothenate and CoA biosynthesis	Metabolism of cofactors and vitamins	Metabolism	4	0.2
ko00790	Folate biosynthesis	37	-0.300077	-0.906771	0.648551	0.99319	0.99319	2368	tags=22%, list=12%, signal=19%	ggh/LOC100490956/akr1b1/th/alpi.2/pcbd1/alpl/pcbd2	Folate biosynthesis	Metabolism of cofactors and vitamins	Metabolism	8	0.216216
ko00830	Retinol metabolism	59	0.373845	1.07064	0.353642	0.99319	0.99319	4376	tags=24%, list=23%, signal=18%	adh1c/LOC100487054/dhrs3/adh4/adh6/dhrs9/adh1/lrat/bco1/LOC100488563/hsd17b6/rdh7/MGC89248/LOC100498221	Retinol metabolism	Metabolism of cofactors and vitamins	Metabolism	14	0.237288
ko00860	Porphyrin and chlorophyll metabolism	27	0.671769	1.66991	0.00289436	0.661926	0.661926	1346	tags=22%, list=7%, signal=21%	hccs/cpox/fxn/blvra/cp/mmab	Porphyrin and chlorophyll metabolism	Metabolism of cofactors and vitamins	Metabolism	6	0.222222
ko00900	Terpenoid backbone biosynthesis	20	0.398673	0.92576	0.577099	0.99319	0.99319	2420	tags=20%, list=12%, signal=18%	nus1/ggps1/icmt/pcyox1	Terpenoid backbone biosynthesis	Metabolism of terpenoids and polyketides	Metabolism	4	0.2
ko00910	Nitrogen metabolism	15	0.52158	1.14229	0.316436	0.99319	0.99319	100	tags=7%, list=1%, signal=7%	cps1	Nitrogen metabolism	Energy metabolism	Metabolism	1	0.0666667
ko00920	Sulfur metabolism	11	-0.516121	-1.17931	0.265753	0.99319	0.99319	101	tags=18%, list=1%, signal=18%	ethe1/papss2	Sulfur metabolism	Energy metabolism	Metabolism	2	0.181818
ko00970	Aminoacyl-tRNA biosynthesis	46	-0.30925	-0.997925	0.437956	0.99319	0.99319	1406	tags=15%, list=7%, signal=14%	tars2/farsb/qrsl1/sars2/lars2/iars2/aars1	Aminoacyl-tRNA biosynthesis	Translation	Genetic Information Processing	7	0.152174
ko00980	Metabolism of xenobiotics by cytochrome P450	45	0.356465	0.981625	0.502058	0.99319	0.99319	4235	tags=24%, list=22%, signal=19%	adh1c/adh4/adh6/hpgds/mgst2/adh1/gsto1/ephx1/hsd11b1/LOC100496158/hsd11b1l.2	Metabolism of xenobiotics by cytochrome P450	Xenobiotics biodegradation and metabolism	Metabolism	11	0.244444
ko00982	Drug metabolism - cytochrome P450	49	-0.326324	-1.06647	0.311538	0.99319	0.99319	1980	tags=27%, list=10%, signal=24%	mgst1/LOC100487777/LOC734071/LOC496693/gsto2/aldh3b1/fmo5.1/LOC100127860/fmo1/fmo3/mgst3/LOC100495198/fmo2	Drug metabolism - cytochrome P450	Xenobiotics biodegradation and metabolism	Metabolism	13	0.265306
ko00983	Drug metabolism - other enzymes	59	0.286109	0.819377	0.78543	0.99319	0.99319	5046	tags=32%, list=26%, signal=24%	nme7/dpys/rrm2.1/xdh/rrm2b/uckl1/mgst2/epx/dut/gsto1/upb1/mpo/LOC100496158/nme3/uck2/itpa/LOC100498331/tk2/gstm1	Drug metabolism - other enzymes	Xenobiotics biodegradation and metabolism	Metabolism	19	0.322034
ko01040	Biosynthesis of unsaturated fatty acids	38	-0.422348	-1.27641	0.099631	0.969551	0.969551	2772	tags=29%, list=14%, signal=25%	hacd2/LOC100496940/elovl4/LOC100497580/LOC100497260/hacd3/elovl6/acox1/LOC100497738/acot2/LOC100497423	Biosynthesis of unsaturated fatty acids	Lipid metabolism	Metabolism	11	0.289474
ko02010	ABC transporters	45	0.421263	1.16006	0.223594	0.99319	0.99319	4080	tags=29%, list=21%, signal=23%	abca10/abca2/abcc6/abca9/LOC100485969/abca3/abcc9/abcd3/abcb6/abca4/abcb10/abcg4/abcc8	ABC transporters	Membrane transport	Environmental Information Processing	13	0.288889
ko03008	Ribosome biogenesis in eukaryotes	83	0.251378	0.756689	0.906173	0.99319	0.99319	4312	tags=23%, list=22%, signal=18%	LOC105945381/pol/LOC101731022/spata5/RTase/mdn1/nob1/efl1/nop58/ran/gnl3l/jockey\pol/utp4/nvl/fcf1/tbl3/csnk2a2/rexo2/LOC116407956	Ribosome biogenesis in eukaryotes	Translation	Genetic Information Processing	19	0.228916
ko03010	Ribosome	129	0.266535	0.838613	0.803509	0.99319	0.99319	3878	tags=17%, list=20%, signal=14%	mrpl34/rps15/mrpl14/rpl8/mrps21/rpl21/rpl3/mrpl12/mrpl16/rplp2/rps11/rpl31/rpl36/rpl4/rpl19/rpl7/rpl11/mrpl33/rpl17/rpl10a/rps9/ubb	Ribosome	Translation	Genetic Information Processing	22	0.170543
ko03013	RNA transport	102	0.224455	0.687867	0.978365	0.99319	0.99319	4127	tags=19%, list=21%, signal=15%	nup155/rnps1/phax/thoc3/upf2/eif4a3.1/casc3/LOC100486385/nup133/rae1/snupn/ran/nup98/tnpo1/cse1l/LOC116411671/srrm1/aaas/kpna3	RNA transport	Translation	Genetic Information Processing	19	0.186275
ko03015	mRNA surveillance pathway	96	0.325924	0.995699	0.488513	0.99319	0.99319	4056	tags=22%, list=21%, signal=17%	ppp2r2b/rnps1/LOC101734659/arl14ep/papolg/papola/upf2/fip1l1/eif4a3.1/casc3/ppp2r3a/LOC108645362/tardbp/LOC116410384/etf1/ppp2r5c/LOC105947167/cpsf1/srrm1/ppp2ca/rnmt	mRNA surveillance pathway	Translation	Genetic Information Processing	21	0.21875
ko03018	RNA degradation	72	-0.291908	-1.00967	0.435185	0.99319	0.99319	1716	tags=17%, list=9%, signal=15%	exosc10/hspa9/lsm6/lsm8/pfkp/dcps/btg5.2/tob2/patl1/dcp1b/cnot8/dis3l	RNA degradation	Folding, sorting and degradation	Genetic Information Processing	12	0.166667
ko03020	RNA polymerase	32	0.226409	0.582615	0.981793	0.99319	0.99319	682	tags=6%, list=4%, signal=6%	twistnb/polr2j	RNA polymerase	Transcription	Genetic Information Processing	2	0.0625
ko03022	Basal transcription factors	40	0.37171	1.00141	0.46069	0.99319	0.99319	4200	tags=22%, list=22%, signal=18%	gtf2h3/taf15/taf10/mnat1/gtf2h5/gtf2i/taf5/tbpl1/gtf2f1	Basal transcription factors	Transcription	Genetic Information Processing	9	0.225
ko03030	DNA replication	38	0.376756	1.00921	0.45554	0.99319	0.99319	2591	tags=21%, list=13%, signal=18%	rfc3/rfc1/dna2/mcm6.2/pole3/pole2/rfc4/pcna	DNA replication	Replication and repair	Genetic Information Processing	8	0.210526
ko03040	Spliceosome	127	0.252013	0.792959	0.882421	0.99319	0.99319	5161	tags=31%, list=27%, signal=23%	hspa1a/cherp/srsf3/thoc3/prpf19/snrpa/ddx42/LOC116406627/lsm5/eif4a3.1/sf3b4/ddx5/snrpf/sf3b1/hnrnpk/lsm7/hspa2/txnl4a/crnkl1/sf3a1/bud31/snw1/u2af1/sf3b6/dhx8/rbm25/eftud2/plrg1/snrpe/snrpd1/pqbp1/bcas2/ddx46/hspa1b/cdc5l/magoh/srsf5/prpf3/snrnp200	Spliceosome	Transcription	Genetic Information Processing	39	0.307087
ko03050	Proteasome	44	0.481203	1.31786	0.090535	0.969551	0.969551	4301	tags=36%, list=22%, signal=28%	psme2/psma7/psmd8/psmd1/psma2/psma1/psmd13/psmc5/psmb9/psmb1/psmf1/psmb2/psmd12/psme4/LOC100485711/psmb7.2	Proteasome	Folding, sorting and degradation	Genetic Information Processing	16	0.363636
ko03060	Protein export	22	-0.449656	-1.23175	0.184751	0.99319	0.99319	4214	tags=41%, list=22%, signal=32%	srp68/hspa5/spcs1/sec63/srp9/sec11a/sec61g/srp54/srp14	Protein export	Folding, sorting and degradation	Genetic Information Processing	9	0.409091
ko03320	PPAR signaling pathway	68	0.264513	0.772946	0.857697	0.99319	0.99319	3535	tags=25%, list=18%, signal=21%	angptl4/aqp7/acsl4/fabp3/fabp2/acadm/acaa1/sorbs1/mmp1/ehhadh/ACSBG1/plin1/lpl/acsl3/ppara/cpt1b/me3	PPAR signaling pathway	Endocrine system	Organismal Systems	17	0.25
ko03410	Base excision repair	44	0.375036	1.0271	0.430727	0.99319	0.99319	3177	tags=25%, list=16%, signal=21%	parp3/nthl1/hmgb1/apex1/LOC100127659/pole3/pole2/pcna/tdg/neil3/parp1	Base excision repair	Replication and repair	Genetic Information Processing	11	0.25
ko03420	Nucleotide excision repair	41	0.525171	1.41895	0.0545455	0.969551	0.969551	2591	tags=24%, list=13%, signal=21%	ercc1/gtf2h3/rfc3/rfc1/mnat1/gtf2h5/pole3/pole2/rfc4/pcna	Nucleotide excision repair	Replication and repair	Genetic Information Processing	10	0.243902
ko03430	Mismatch repair	21	0.405998	0.94921	0.542813	0.99319	0.99319	2591	tags=19%, list=13%, signal=17%	rfc3/rfc1/rfc4/pcna	Mismatch repair	Replication and repair	Genetic Information Processing	4	0.190476
ko03440	Homologous recombination	38	-0.243878	-0.737045	0.948339	0.99319	0.99319	3473	tags=24%, list=18%, signal=19%	top3b/babam1/rpa3/rad50/rbbp8/ssbp1/nbn/sycp3/brip1	Homologous recombination	Replication and repair	Genetic Information Processing	9	0.236842
ko03450	Non-homologous end-joining	14	-0.345474	-0.823009	0.752874	0.99319	0.99319	261	tags=43%, list=1%, signal=42%	dclre1c/dntt/mre11/fen1/rad50/nhej1	Non-homologous end-joining	Replication and repair	Genetic Information Processing	6	0.428571
ko03460	Fanconi anemia pathway	54	0.372437	1.05922	0.370027	0.99319	0.99319	1419	tags=11%, list=7%, signal=10%	ercc1/atrip/fancd2/rad51c/hes4/poli	Fanconi anemia pathway	Replication and repair	Genetic Information Processing	6	0.111111
ko04010	MAPK signaling pathway	281	0.239373	0.802843	0.921053	0.99319	0.99319	4498	tags=24%, list=23%, signal=19%	taok2/LOC105946938/atf4/hspa1a/tgfb2/ecsit/ikbkg/nrk/nlk.2/LOC101731840/cacna2d2/jmjd7-pla2g4b/erbb2/cacna1g/rps6ka3/fgf3/LOC108647353/efna3/map3k12/tgfb1/map4k1/igf1r/crk/cacna1e/akt1/flna/ikbkb/fgfr1/nras/fgf20/mapk8/krasl/pla2g4f/mknk2/rps6ka1/tab2/fgf8/LOC100490253/hspa2/mapk14/cacng7/prkcb/egf/efna2/rap1b/srf/mapk11/daxx/hgf/dusp10/cacng2/map3k1/hras/dusp10.2/rasa2/pdgfc/rac2/mecom/LOC100494…	MAPK signaling pathway	Signal transduction	Environmental Information Processing	67	0.238434
ko04012	ErbB signaling pathway	77	-0.256392	-0.899747	0.70283	0.99319	0.99319	2044	tags=27%, list=11%, signal=25%	araf/sos1/mtor/cdkn1a/map2k4/pik3r3/pak6/nrg1/LOC116409755/tgfa/myc/elk1/crkl/cblb/bad/cbl/shc3/raf1/stat5b/jund.2/camk2b	ErbB signaling pathway	Signal transduction	Environmental Information Processing	21	0.272727
ko04013	MAPK signaling pathway - fly	89	-0.216	-0.762504	0.953125	0.99319	0.99319	2452	tags=15%, list=13%, signal=13%	xpo1/ppm1b/rreb1/ros1/frk/cyld/rac1/LOC101734178/pfn4/duox1/tle2/jund.2/tle4	MAPK signaling pathway - fly	Signal transduction	Environmental Information Processing	13	0.146067
ko04014	Ras signaling pathway	230	0.275369	0.91127	0.720348	0.99319	0.99319	4190	tags=22%, list=22%, signal=17%	pla1a/brap/ikbkg/pla2g6/LOC101731840/plaat3/rel/TRAV9-2/abl1/rasa4/jmjd7-pla2g4b/fgf3/LOC108647353/efna3/gnb4/igf1r/calm1/akt1/V-TCR/rhoa.2/ikbkb/fgfr1/gng4/rab5b/nras/shc4/fgf20/ksr2/mapk8/krasl/gngt2.1/pla2g4f/LOC116407702/grin2b/fgf8/prkcb/egf/efna2/rap1b/hgf/rhoa/rab5a/hras/shc1/rasa2/pdgfc/rac2/LOC100494858/LOC100485272/LOC100496658	Ras signaling pathway	Signal transduction	Environmental Information Processing	50	0.217391
ko04015	Rap1 signaling pathway	213	-0.213412	-0.863365	0.915789	0.99319	0.99319	2954	tags=17%, list=15%, signal=15%	vegfb/angpt2/rapgef2/pdgfd/ralgds/pdgfrb/calml4/angpt1/LOC116412108/TRBV30/kitlg/actb/efna4/flt4/enah/pdgfra/crkl/cdh1/dock4/csf1/pard6g/rac1/arap3/pfn4/vegfd/gnaq/drd2/insr/adcy7/fyb2/apbb1ip/fgf9/dnajc27/farp2/raf1/map2k6/rap1a	Rap1 signaling pathway	Signal transduction	Environmental Information Processing	37	0.173709
ko04020	Calcium signaling pathway	253	0.323145	1.07779	0.301907	0.99319	0.99319	3697	tags=24%, list=19%, signal=20%	itpka/htr5a/ednra/itpkb/nos3/LOC101731840/tpcn2/TRAV9-2/p2rx4/erbb2/cacna1g/fgf3/adcy9/adora2b/LOC108647353/adra1b/itpr3/LOC101732037/plcb4/tnnc2/mcoln3/ryr3/calm1/chrm2/mst1/cacna1e/cxcr4/pln/IGHV5-10-1/gnal/V-TCR/p2rx1/orai2/LOC101730384/fgfr1/fgf20/plcd1/LOC100494196/grin2c/camk2a/adrb1/fgf8/stim2/gna14/prkcb/egf/IGHV3-48/itpkc/ntrk3/hdac8/camk2d/phkg1/orai1/LOC116412276/hgf/plcd3/itpr2/tbxa2r…	Calcium signaling pathway	Signal transduction	Environmental Information Processing	61	0.241107
ko04022	cGMP-PKG signaling pathway	157	0.319187	1.02391	0.424518	0.99319	0.99319	3720	tags=25%, list=19%, signal=21%	pde2a/pde3a/ednra/atp1a2/adora3.2/nos3/atf4/kcnmb4/adra2c/mrvi1/mef2d/adcy9/adra1b/itpr3/plcb4/rgs2/calm1/pik3r6/oprd1/akt1/LOC100495677/pln/rhoa.2/LOC100498409/creb1/kcnj8/nfatc2/adrb1/gtf2i/creb3l2/pik3cg/adcy6/srf/LOC116409856/LOC116412276/itpr2/rhoa/LOC100487899/atp2a2/kng1	cGMP-PKG signaling pathway	Signal transduction	Environmental Information Processing	40	0.254777
ko04024	cAMP signaling pathway	202	-0.31461	-1.2553	0.02	0.969551	0.969551	714	tags=8%, list=4%, signal=8%	drd2/rras/adcy7/acox1/dnajc27/gria2/raf1/rela/atp2b2/LOC101731553/jund.2/rap1a/camk2b/atp1a1/adcyap1r1/LOC108647650	cAMP signaling pathway	Signal transduction	Environmental Information Processing	16	0.0792079
ko04060	Cytokine-cytokine receptor interaction	210	0.275725	0.903454	0.738649	0.99319	0.99319	4069	tags=20%, list=21%, signal=16%	il6st/ifnlr1/LOC105946938/il13ra1/il11ra/LOC101731623/tgfb2/LOC101733520/acvr1b/LOC116407635/ccl20/bmp5/prl.2/tgfb1/il16/inhbb/inha/cxcr4/cxcl9/ifngr2.2/LOC101731565/il27ra/tnfsf11/cxcl14/tnfsf15/il22ra1/LOC100490253/il17d/LOC100491716/lif/LOC116408213/cxcl2/tnfrsf9/prlr/tnfrsf14/lepr/il22/LOC100498234/tnfrsf10b/LOC101734966/ccr3/cxcl10/tnfrsf11a	Cytokine-cytokine receptor interaction	Signaling molecules and interaction	Environmental Information Processing	43	0.204762
ko04061	Viral protein interaction with cytokine and cytokine receptor	69	0.24946	0.72934	0.915584	0.99319	0.99319	4560	tags=22%, list=23%, signal=17%	il6st/LOC101733520/ccl20/cxcr4/cxcl9/cxcl14/il22ra1/cxcl2/tnfrsf14/LOC100498234/tnfrsf10b/ccr3/cxcl10/cxcl8/tnf	Viral protein interaction with cytokine and cytokine receptor	Signaling molecules and interaction	Environmental Information Processing	15	0.217391
ko04062	Chemokine signaling pathway	185	0.259197	0.841206	0.851064	0.99319	0.99319	4498	tags=26%, list=23%, signal=21%	stat1/jak2/LOC101733520/ikbkg/LOC101731840/ccl20/adcy9/LOC108647353/gnb4/plcb4/crk/pik3r6/akt1/cxcr4/foxo3/cxcl9/LOC100497344/rhoa.2/ikbkb/gng4/nras/shc4/pxn/krasl/gngt2.1/LOC116412427/LOC116410549/cxcl14/prkcb/nfkbia/LOC100491716/pik3cg/adcy6/rap1b/cxcl2/rhoa/hras/shc1/LOC100498234/stat2/ccr3/cxcl10/rac2/LOC100494858/LOC100496658/adcy8/prex1/cxcl8/sos2	Chemokine signaling pathway	Immune system	Organismal Systems	49	0.264865
ko04064	NF-kappa B signaling pathway	232	0.416342	1.37682	0.00547046	0.661926	0.661926	3177	tags=21%, list=16%, signal=18%	LOC100491764/LOC101730587/card11/LOC105946938/Trim14/Mid1/prkcq/LOC100136946/LOC100494464/mid1l2/LOC101733520/ikbkg/btk/LOC101733659/TRAV9-2/LOC100492977/bcl10/LOC100489307/c19orf25/LOC100498391/cflar/LOC101732037/LOC100490328/trim25/LOC733855/edaradd/IGHV5-10-1/V-TCR/LOC105945269/ikbkb/LOC101732705/LOC101730950/LOC116408231/LOC108644458/tnfsf11/LOC100491920/LOC100495443/LOC100488000/LOC100495885…	NF-kappa B signaling pathway	Signal transduction	Environmental Information Processing	49	0.211207
ko04066	HIF-1 signaling pathway	99	0.253932	0.776493	0.884754	0.99319	0.99319	4631	tags=23%, list=24%, signal=18%	nos3/timp-1/tc1a/erbb2/ep300/igf1r/akt1/ifngr2.2/mknk2/camk2a/slc2a1/prkcb/egf/eno1/camk2d/rbx1/LOC100485272/LOC100496658/arnt/tfrc/egln2/pdha1/edn1	HIF-1 signaling pathway	Signal transduction	Environmental Information Processing	23	0.232323
ko04068	FoxO signaling pathway	134	0.305672	0.964201	0.570595	0.99319	0.99319	3239	tags=22%, list=17%, signal=19%	pten/plk2/tgfb2/nlk.2/LOC100485686/ep300/tgfb1/rbl2/igf1r/sgk1/akt1/foxo3/ikbkb/LOC100498409/nras/mapk8/krasl/bnip3/setd7/g6pc.3/smad3/homer3/mapk14/plk4/egf/smad4.2/gabarap/fbxo25/csnk1e/mapk11	FoxO signaling pathway	Signal transduction	Environmental Information Processing	30	0.223881
ko04070	Phosphatidylinositol signaling system	97	0.377581	1.15264	0.209443	0.99319	0.99319	5134	tags=33%, list=26%, signal=24%	itpka/pikfyve/itpkb/pten/inppl1/itpr3/plcb4/LOC100496685/pi4k2b/calm1/inpp5b/plcd1/dgkd/synj2/mtmr14/prkcb/itpkc/inpp5d/mtmr1/cdipt/plcd3/itpr2/dgkz/pi4k2a/LOC100496658/pip4k2b/pip4p2/itpk1/pip5k1a/itpr1/pip4p1/plcd4	Phosphatidylinositol signaling system	Signal transduction	Environmental Information Processing	32	0.329897
ko04071	Sphingolipid signaling pathway	122	0.366282	1.14371	0.200472	0.99319	0.99319	4152	tags=27%, list=21%, signal=21%	fcer1g/ppp2r2b/adora3.2/pten/nos3/sptlc1/abcc6/plcb4/asah1/oprd1/sgpp1/akt1/LOC100495677/rhoa.2/nras/sptlc3/sgpp2/mapk8/ppp2r3a/krasl/fyn/mapk14/prkcb/mapk11/ppp2r5c/rhoa/ctsd/smpd1/kng1/hras/ppp2ca/bax/rac2	Sphingolipid signaling pathway	Signal transduction	Environmental Information Processing	33	0.270492
ko04072	Phospholipase D signaling pathway	165	0.243722	0.782893	0.920455	0.99319	0.99319	4498	tags=24%, list=23%, signal=18%	LOC116408029/fcer1g/cyth2/jmjd7-pla2g4b/adcy9/LOC101732037/plcb4/pik3r6/akt1/IGHV5-10-1/rhoa.2/nras/arf11l.2/shc4/dgkd/krasl/pla2g4f/fyn/egf/IGHV3-48/pik3cg/adcy6/lpar2/cxcl2/rhoa/pusl1/avpr2.2/hras/shc1/dgkz/LOC100498234/pdgfc/tsc2/LOC100496658/LOC100497020/LOC116408597/adcy8/cxcl8/sos2	Phospholipase D signaling pathway	Signal transduction	Environmental Information Processing	39	0.236364
ko04080	Neuroactive ligand-receptor interaction	294	0.276686	0.929357	0.694648	0.99319	0.99319	4074	tags=24%, list=21%, signal=19%	grid2/LOC496633/htr5a/adm2/mchr1.2/LOC100485454/ednra/adora3.2/LOC100496550/LOC100490720/f2rl1/adra2c/cnr2/c3/chrna5/p2rx4/LOC116409676/Tf2-11/thra/adora2b/adra1b/xt6l/prl.2/chrna4/LOC100492943/chrnb2/gabrr1/oprd1/oprm1/chrm2/LOC100495677/ghrh/htr1e/tac1/p2rx1/cnr1/grik4/LOC100491885/LOC100494196/grin2c/grik3/grin2b/adrb1/rflb/LOC116411667/edn3/LOC100493271/tshr/LOC100486148/lpar2/LOC100494508/ca…	Neuroactive ligand-receptor interaction	Signaling molecules and interaction	Environmental Information Processing	71	0.241497
ko04110	Cell cycle	136	0.366466	1.15663	0.179814	0.99319	0.99319	4531	tags=26%, list=23%, signal=20%	rad21/orc5/ywhae/tgfb2/LOC108644504/abl1/pkmyt1/ep300/tgfb1/rbl2/orc2/cdc14b/cdk6/anapc16/LOC105947542/mcm6.2/hdac2/pcna/LOC100494013/smad3/hdac1/smad4.2/prkdc/orc1/smc1a/chek2/cdkn2d/dbf4/rbx1/skp2/rb1/tfdp2/atm/bub1b/LOC100486631/anapc1	Cell cycle	Cell growth and death	Cellular Processes	36	0.264706
ko04114	Oocyte meiosis	125	0.247311	0.774121	0.918536	0.99319	0.99319	3930	tags=22%, list=20%, signal=17%	ywhae/fbxo43/LOC108644504/LOC101731840/pkmyt1/rps6ka3/adcy9/LOC108647353/itpr3/LOC100485970/igf1r/calm1/anapc16/LOC105947542/camk2a/LOC100494013/rps6ka1/mapk14/adcy6/camk2d/mapk11/smc1a/ppp2r5c/itpr2/ar/rbx1/ppp2ca	Oocyte meiosis	Cell growth and death	Cellular Processes	27	0.216
ko04115	p53 signaling pathway	72	0.263303	0.779038	0.854962	0.99319	0.99319	4525	tags=22%, list=23%, signal=17%	ccng1/pten/siva1/sesn2/cdk6/rrm2.1/rrm2b/adgrb1/ppm1d/steap3/chek2/tnfrsf10b/bax/tsc2/atm/pidd1	p53 signaling pathway	Cell growth and death	Cellular Processes	16	0.222222
ko04120	Ubiquitin mediated proteolysis	161	0.245143	0.784905	0.91106	0.99319	0.99319	2664	tags=13%, list=14%, signal=11%	pias2/LOC108644504/birc6/ubr5/prpf19/LOC101733582/ube2j1/ube2c/anapc16/socs1/LOC116407622/ube2w/ube2d3/ube2m/LOC105947542/ube2s/syvn1/LOC108647342/LOC101734139/klhl13/LOC100494013	Ubiquitin mediated proteolysis	Folding, sorting and degradation	Genetic Information Processing	21	0.130435
ko04122	Sulfur relay system	10	0.342053	0.692945	0.850158	0.99319	0.99319	3778	tags=30%, list=19%, signal=24%	nfs1/LOC100492858/urm1	Sulfur relay system	Folding, sorting and degradation	Genetic Information Processing	3	0.3
ko04130	SNARE interactions in vesicular transport	32	-0.265363	-0.782618	0.840278	0.99319	0.99319	22	tags=12%, list=0%, signal=13%	stx7/stx2/bet1l/stx6	SNARE interactions in vesicular transport	Folding, sorting and degradation	Genetic Information Processing	4	0.125
ko04136	Autophagy - other	31	-0.34885	-1.02369	0.406897	0.99319	0.99319	5650	tags=48%, list=29%, signal=34%	rptor/atg5/ulk2/atg4a/pik3r4/ppp2cb/atg9b/mtor/atg3/atg4c/mlst8/gabarapl1/atg10/wipi2/becn1	Autophagy - other	Transport and catabolism	Cellular Processes	15	0.483871
ko04137	Mitophagy - animal	69	0.291335	0.851766	0.742857	0.99319	0.99319	2484	tags=17%, list=13%, signal=15%	rab7a/atf4/map1lc3b/sp1/rhot2/bnip3l/foxo3/nras/mapk8/tfeb/krasl/bnip3	Mitophagy - animal	Transport and catabolism	Cellular Processes	12	0.173913
ko04140	Autophagy - animal	169	0.284465	0.915554	0.675369	0.99319	0.99319	3317	tags=18%, list=17%, signal=15%	rab7a/LOC101730587/zfyve1l/prkcq/pten/vmp1/LOC101731840/map1lc3b/smcr8/LOC108647353/cflar/igf1r/rab39a/akt1/hmgb1/LOC100498409/nras/atg4b/mapk8/krasl/dapk2/bnip3/LOC116412427/LOC116410549/mtmr14/gabarap/eif2ak4/LOC101732277/dapk1/LOC100496172	Autophagy - animal	Transport and catabolism	Cellular Processes	30	0.177515
ko04141	Protein processing in endoplasmic reticulum	167	0.322009	1.03529	0.396591	0.99319	0.99319	4129	tags=29%, list=21%, signal=23%	rnf5/atf4/hspa1a/canx/dnajb11/ube2j1/ssr4/ssr2/dnajb2/xbp1/dnaja1/nploc4/ubqln4/LOC116407622/sec24c/ube2d3/atf6/stt3a/dnaja2/ufd1/ubxn1/syvn1/capn1/cplx3/mapk8/hsph1/cryab/selenos/sec31a/uggt2/derl1/hspa2/eif2ak4/capn11/tusc3/capn8.5/rrbp1/capn2/ddost/sec24d/os9/sec24a/eif2ak2/rbx1/mogs/hsp90b1/bax/bcap31/nsfl1c	Protein processing in endoplasmic reticulum	Folding, sorting and degradation	Genetic Information Processing	49	0.293413
ko04142	Lysosome	151	0.280256	0.895943	0.708947	0.99319	0.99319	4265	tags=25%, list=22%, signal=20%	hyal2/ap3m2/dnase2b/tcirg1/acp2/abca2/laptm4a/gba/asah1/laptm5/ctss/ctsw/fam174/gm2a/tpp1/cd63l/ctsf/sort1/LOC105945585/atp6v0d1/LOC105947118/LOC100496172/arsb/lipa/m6pr/ctsd/smpd1/ids/LOC105945210/sumf1/ap3d1/glb1l/slc11a2/lamp3/LOC100494325/scarb2/ctss.2/arsa.2	Lysosome	Transport and catabolism	Cellular Processes	38	0.251656
ko04144	Endocytosis	261	0.280244	0.933411	0.675186	0.99319	0.99319	3920	tags=23%, list=20%, signal=19%	LOC116408029/rab7a/snx3/ap2a2/cyth2/arpc1b/vps26a/hspa1a/snx5/MR1/chmp1b/Ovol2/rab10/stambp/psd4/vps35/LOC101734387/igf1r/arpc3/cxcr4/vps4b/iqsec1/iqsec3/LOC100497344/rhoa.2/vps37b/snx4/arfgap2/rab5b/mhc100494167/hgs/ap2m1/arf11l.2/kif5c/rufy2/chmp4b/arfgap3/ap2s1/smad3/rab22a/hspa2/arpc4/LOC100494930/snx12/dab2/spg21/vps37d/snx1/ehd2/rhoa/smap1/prkci/rab11a/LOC116410814/wipf3/rab5a/hras/usp8/mvb…	Endocytosis	Transport and catabolism	Cellular Processes	60	0.229885
ko04145	Phagosome	204	0.29796	0.97604	0.542035	0.99319	0.99319	3552	tags=18%, list=18%, signal=15%	rab7a/LOC100489411/pikfyve/LOC101730833/tcirg1/MR1/comp/canx/LOC116406628/atp6v0e2/c3/ncf4/atp6v1g1/LOC101732037/ctss/LOC101734387/IGHV5-10-1/LOC101735287/rab5b/mhc100494167/hgs/atp6v1d/itgb5/tuba1b/epx/LOC100485358/LOC100494930/LOC105945585/tlr6/IGHV3-48/atp6v0d1/LOC101731226/c1r/LOC100496172/tuba1cl.3/m6pr	Phagosome	Transport and catabolism	Cellular Processes	36	0.176471
ko04146	Peroxisome	93	0.3026	0.918748	0.624235	0.99319	0.99319	2941	tags=19%, list=15%, signal=17%	prdx5/paox/pex6/pxmp4/acsl4/agps/crat/pex3/xdh/acaa1/ehhadh/LOC116408197/pex13/eci2/pex11a/idh1/LOC100488333/acsl3	Peroxisome	Transport and catabolism	Cellular Processes	18	0.193548
ko04150	mTOR signaling pathway	146	0.212853	0.679268	0.99319	0.99319	0.99319	5554	tags=31%, list=29%, signal=22%	pten/rps6ka3/atp6v1g1/sesn2/igf1r/sgk1/akt1/rhoa.2/ikbkb/nras/castor2/slc7a5/wnt16/atp6v1d/krasl/cab39/fzd10/rps6ka1/prkcb/nprl3/wnt9a/rhoa/hras/wdr24/lpin2/skp2/deptor/tsc2/fzd2/prr5/rragd/wnt3/lpin3/sos2/tnf/mios/nprl2/atp6v1g2/atp6v1b2/telo2/fzd8/pdpk1/wnt2b/rnf152/lamtor1	mTOR signaling pathway	Signal transduction	Environmental Information Processing	45	0.308219
ko04151	PI3K-Akt signaling pathway	410	0.310643	1.06002	0.308008	0.99319	0.99319	3995	tags=20%, list=21%, signal=17%	LOC116412410/gys1/LOC108648321/ywhae/ppp2r2b/col6a1/pten/ART2/nos3/atf4/LOC101730833/jak2/itgb4/ikbkg/comp/LOC116406628/LOC101735045/LOC100485686/col9a3/erbb2/magi2/itga1/fgf3/efna3/LOC116408057/prl.2/lama4/LOC101732037/gnb4/rbl2/igf1r/pik3r6/cdk6/sgk1/chrm2/LOC116408602/akt1/LOC101734329/foxo3/IGHV5-10-1/LOC105948370/LOC116412229/ikbkb/fgfr1/gng4/creb1/phlpp2/nras/LOC101733853/fgf20/PHLPP2/ppp2r…	PI3K-Akt signaling pathway	Signal transduction	Environmental Information Processing	84	0.204878
ko04152	AMPK signaling pathway	119	-0.260407	-0.968415	0.525316	0.99319	0.99319	1787	tags=14%, list=9%, signal=13%	ppp2r2c/pfkfb4/ulk1/mlycd/ppargc1a/pfkp/ccndx/eef2.1/pfkfb1/ppp2r2a/insr/irs2/LOC116406747/rab14/camkk2/prkag3/pparg	AMPK signaling pathway	Signal transduction	Environmental Information Processing	17	0.142857
ko04210	Apoptosis	166	0.272923	0.877879	0.755379	0.99319	0.99319	4648	tags=28%, list=24%, signal=21%	parp3/atf4/ikbkg/ctsg/LOC100492973/itpr3/cflar/ctss/akt1/ctsw/ikbkb/capn1/nras/mapk8/krasl/tuba1b/LOC100489175/prf1/ctsf/nfkbia/LOC100496133/capn11/casp6/LOC105945585/capn8.5/parp1/LOC105947118/capn2/LOC100496172/daxx/itpr2/tuba1cl.3/ctsd/hras/tnfrsf10b/bax/actg1/parp4.1/LOC100494325/ctss.2/tuba1a/atm/pidd1/tnf/parp4/dffa	Apoptosis	Cell growth and death	Cellular Processes	46	0.277108
ko04211	Longevity regulating pathway	95	-0.34544	-1.24308	0.0883978	0.969551	0.969551	1538	tags=14%, list=8%, signal=13%	ulk1/ehmt2/ppargc1a/insr/adcy7/irs2/eif4e/dnajc27/camkk2/prkag3/rela/LOC101731553/pparg	Longevity regulating pathway	Aging	Organismal Systems	13	0.136842
ko04212	Longevity regulating pathway - worm	84	-0.28079	-0.98537	0.461538	0.99319	0.99319	1980	tags=21%, list=10%, signal=19%	parp2/mgst1/gabarapl1/LOC734071/washc1/LOC496693/gsto2/hspa9/vhl/LOC100495370/LOC100127860/insr/nfe2l2/irs2/far1/hcfc2/mgst3/map2k6	Longevity regulating pathway - worm	Aging	Organismal Systems	18	0.214286
ko04213	Longevity regulating pathway - multiple species	68	0.283185	0.827509	0.780078	0.99319	0.99319	4783	tags=32%, list=25%, signal=24%	hspa1a/LOC101731840/adcy9/LOC108647353/igf1r/akt1/foxo3/LOC100498409/nras/hdac2/krasl/cryab/hdac1/hspa2/adcy6/prkab2/hras/LOC100494858/sod1/adcy8/hspa1b/cat.1	Longevity regulating pathway - multiple species	Aging	Organismal Systems	22	0.323529
ko04214	Apoptosis - fly	55	0.439226	1.25276	0.131126	0.99319	0.99319	4372	tags=31%, list=23%, signal=24%	btf3l4/atf4/birc6/elf2/LOC116409676/lats2/mapk8/krasl/tab2/LOC100496133/parp1/dusp10/bok/tspo/dusp10.2/map2k7/atm	Apoptosis - fly	Cell growth and death	Cellular Processes	17	0.309091
ko04215	Apoptosis - multiple species	36	-0.241076	-0.7245	0.928826	0.99319	0.99319	2528	tags=14%, list=13%, signal=12%	htra2/LOC105948557/casp3.2/casp8/becn1	Apoptosis - multiple species	Cell growth and death	Cellular Processes	5	0.138889
ko04216	Ferroptosis	44	0.458454	1.25556	0.141289	0.99319	0.99319	2941	tags=23%, list=15%, signal=19%	sat2/LOC100486462/gss/map1lc3b/acsl4/cp/slc39a8/fth1.1/steap3/acsl3	Ferroptosis	Cell growth and death	Cellular Processes	10	0.227273
ko04217	Necroptosis	158	0.298727	0.957985	0.563636	0.99319	0.99319	4176	tags=28%, list=21%, signal=22%	LOC105946938/stat1/jak2/chmp1b/LOC101733659/LOC100489307/LOC100492873/jmjd7-pla2g4b/tlr3/LOC116407737/cflar/hmgb1/vps4b/spata2l/casp1/LOC108644487/ifngr2.2/capn1/h2aj/mapk8/usp21/pla2g4f/fth1.1/chmp4b/camk2a/rnf31/ripk3.2/LOC100497621/capn11/capn8.5/parp1/camk2d/capn2/pycard/rbck1/smpd1/MGC76132/eif2ak2/tnfrsf10b/stat2/h2afx.2/bax/chmp2b/stat6	Necroptosis	Cell growth and death	Cellular Processes	44	0.278481
ko04218	Cellular senescence	162	0.228922	0.733386	0.96697	0.99319	0.99319	4102	tags=21%, list=21%, signal=17%	lin54/pten/tgfb2/MR1/itpr3/tgfb1/rbl2/LOC101734387/calm1/cdk6/akt1/foxo3/capn1/zfp36l1/nras/mhc100494167/traf3ip3/krasl/nfatc2/rad9a/smad3/mapk14/LOC100494930/capn11/capn8.5/mapk11/capn2/itpr2/cxcl2/chek2/hras/LOC100498234/rb1/tsc2	Cellular senescence	Cell growth and death	Cellular Processes	34	0.209877
ko04260	Cardiac muscle contraction	77	-0.222743	-0.781666	0.938679	0.99319	0.99319	2407	tags=13%, list=12%, signal=11%	atp1a3/COX3/COX2/cacna2d1/atp1b4/cox6a1/MGC76092/COX8B/myl2/atp1a1	Cardiac muscle contraction	Circulatory system	Organismal Systems	10	0.12987
ko04261	Adrenergic signaling in cardiomyocytes	138	0.276139	0.872641	0.755787	0.99319	0.99319	3697	tags=24%, list=19%, signal=20%	atp1a2/ppp2r2b/atf4/LOC101731840/cacna2d2/adcy9/LOC108647353/adra1b/plcb4/calm1/pik3r6/akt1/pln/crem/creb1/acta1/ppp2r3a/camk2a/scn5a/creb3l2/mapk14/cacng7/tpm4/pik3cg/adcy6/camk2d/mapk11/myl3/LOC116412276/ppp2r5c/LOC100487899/cacng2/atp2a2	Adrenergic signaling in cardiomyocytes	Circulatory system	Organismal Systems	33	0.23913
ko04270	Vascular smooth muscle contraction	140	0.376733	1.19341	0.131488	0.99319	0.99319	3566	tags=23%, list=18%, signal=19%	LOC101730587/adm2/ednra/prkcq/arhgef11/kcnmb4/pla2g6/LOC101731840/mrvi1/ppp1r12c/jmjd7-pla2g4b/prkch/adcy9/adora2b/LOC108647353/adra1b/itpr3/plcb4/calm1/rhoa.2/pla2g4f/LOC116407702/LOC116412427/LOC116410549/ramp3/edn3/prkcb/adcy6/LOC116409856/calca/itpr2/rhoa	Vascular smooth muscle contraction	Circulatory system	Organismal Systems	32	0.228571
ko04310	Wnt signaling pathway	162	-0.314281	-1.21987	0.0725806	0.969551	0.969551	1727	tags=14%, list=9%, signal=12%	fzd7/wnt5a/ctnnd2/dkk1/rac1/ccndx/prickle2/sfrp1/lgr4/fzd6/wnt7a/tle2/ror2/lgr5/cby1/LOC101731553/jund.2/tle4/apc2/camk2b/dvl1/ppp3r1	Wnt signaling pathway	Signal transduction	Environmental Information Processing	22	0.135802
ko04320	Dorso-ventral axis formation	28	-0.2826	-0.817203	0.761006	0.99319	0.99319	2371	tags=18%, list=12%, signal=16%	notch3/spire1/cpeb2/LOC101734178/notch2	Dorso-ventral axis formation	Development and regeneration	Organismal Systems	5	0.178571
ko04330	Notch signaling pathway	62	0.278484	0.800315	0.827357	0.99319	0.99319	3418	tags=24%, list=18%, signal=20%	dtx2/ctbp1/hes4/ep300/ncor2/tle1/aph1a/adam17/LOC550107/hdac2/rbpj/hdac1/maml2/dtx3/snw1	Notch signaling pathway	Signal transduction	Environmental Information Processing	15	0.241935
ko04340	Hedgehog signaling pathway	60	0.344765	0.992255	0.463768	0.99319	0.99319	1908	tags=17%, list=10%, signal=15%	ihh/hhatl/LOC101731840/shh/LOC108647353/evc/hhat/iqce/csnk1a1/cdon	Hedgehog signaling pathway	Signal transduction	Environmental Information Processing	10	0.166667
ko04341	Hedgehog signaling pathway - fly	37	0.270305	0.719378	0.899449	0.99319	0.99319	1863	tags=14%, list=10%, signal=12%	LOC101731840/LOC108647353/hhat/csnk1a1/LOC100497344	Hedgehog signaling pathway - fly	Signal transduction	Environmental Information Processing	5	0.135135
ko04350	TGF-beta signaling pathway	90	0.275817	0.833978	0.779577	0.99319	0.99319	3930	tags=22%, list=20%, signal=18%	nog2/tgfb2/acvr1b/bmp5/smad6/sp1/ep300/tgfb1/inhbb/rhoa.2/neo1/fbn1/smad3/hjv/smad4.2/smad1/rhoa/chrd.1/rbx1/ppp2ca	TGF-beta signaling pathway	Signal transduction	Environmental Information Processing	20	0.222222
ko04360	Axon guidance	176	0.242293	0.785128	0.917133	0.99319	0.99319	2620	tags=13%, list=13%, signal=11%	l1cam/ssh2/epha3/sema3b/ablim3/shh/abl1/ntng1/unc5d/sema4c/efna3/nck1/cxcr4/sema7a/rhoa.2/neo1/epha5/nras/dpysl5/krasl/nfatc2/fyn/camk2a	Axon guidance	Development and regeneration	Organismal Systems	23	0.130682
ko04361	Axon regeneration	112	0.250872	0.776511	0.894048	0.99319	0.99319	4257	tags=21%, list=22%, signal=16%	pten/adam10/LOC101731840/adcy9/LOC108647353/psd4/plcb4/foxo3/rhoa.2/map3k9/mapk8/dgkd/LOC116412427/LOC116410549/mapk14/kif2c/mapk11/rhoa/evl/dgkz/LOC100494858/dusp7/map2k7	Axon regeneration	Development and regeneration	Organismal Systems	23	0.205357
ko04370	VEGF signaling pathway	54	-0.252927	-0.841658	0.790323	0.99319	0.99319	1674	tags=9%, list=9%, signal=8%	bad/pla2g4d/rac1/raf1/ppp3r1	VEGF signaling pathway	Signal transduction	Environmental Information Processing	5	0.0925926
ko04371	Apelin signaling pathway	130	0.265559	0.835983	0.815205	0.99319	0.99319	3853	tags=24%, list=20%, signal=19%	nos3/LOC101731840/map1lc3b/mef2d/adcy9/LOC108647353/LOC100490079/itpr3/gnb4/plcb4/ryr3/calm1/pik3r6/akt1/gng4/nras/krasl/nrf1/gngt2.1/plin1/smad3/egr1/smad4.2/pik3cg/adcy6/myl3/itpr2/LOC100487899/prkab2/hras/tfam	Apelin signaling pathway	Signal transduction	Environmental Information Processing	31	0.238462
ko04380	Osteoclast differentiation	131	-0.330243	-1.24354	0.0671141	0.969551	0.969551	1927	tags=18%, list=10%, signal=16%	ifnar1/relb/traf2/cyld/fos/fosb/TAPBPL/LOC101733531/csf1/rac1/LOC116407722/il1r1/gab2/LOC116407619/blnk/tgfbr2/LOC100145470/rela/map2k6/jund.2/spi1/pparg/ppp3r1	Osteoclast differentiation	Development and regeneration	Organismal Systems	23	0.175573
ko04390	Hippo signaling pathway	149	-0.272797	-1.03572	0.313559	0.99319	0.99319	2020	tags=15%, list=10%, signal=13%	bmp7.1/id2/cdh1/gdf5/ppp2r2c/fzd7/wnt5a/pard6g/yap1/LOC100485014/bmpr1a/ccndx/ppp2r2a/gdf7/fzd6/wnt7a/gdf6/tgfbr2/dlg3/wwtr1/apc2/dvl1	Hippo signaling pathway	Signal transduction	Environmental Information Processing	22	0.147651
ko04391	Hippo signaling pathway - fly	63	0.401218	1.16066	0.225426	0.99319	0.99319	4040	tags=25%, list=21%, signal=20%	ywhae/tshz1/ppp2r2b/crb1/lats2/mpp5/llgl2/zdhhc14/dlg1/mapk8/scrib/csnk1e/smad1/prkci/ppp2ca/actg1	Hippo signaling pathway - fly	Signal transduction	Environmental Information Processing	16	0.253968
ko04392	Hippo signaling pathway - multiple species	25	-0.479971	-1.35611	0.104167	0.969551	0.969551	1386	tags=16%, list=7%, signal=15%	yap1/LOC100485014/fat4/wwtr1	Hippo signaling pathway - multiple species	Signal transduction	Environmental Information Processing	4	0.16
ko04510	Focal adhesion	207	0.214904	0.703847	0.987805	0.99319	0.99319	4245	tags=19%, list=22%, signal=15%	col6a1/pten/ART2/itgb4/comp/ppp1r12c/col9a3/erbb2/itga1/lama4/dock1/igf1r/crk/akt1/flna/rhoa.2/shc4/pxn/mapk8/itgb5/itga11/fyn/prkcb/egf/capn8.5/rap1b/LOC116410474/capn2/LOC116410243/hgf/parvb/rhoa/hras/shc1/col6a2/pdgfc/actg1/rac2/itga7	Focal adhesion	Cellular community - eukaryotes	Cellular Processes	39	0.188406
ko04512	ECM-receptor interaction	86	0.280887	0.849611	0.739237	0.99319	0.99319	3330	tags=15%, list=17%, signal=13%	col6a1/ART2/itgb4/comp/col9a3/itga1/lama4/itgb5/itga11/LOC101730428/sv2b/LOC116410474/LOC116410486	ECM-receptor interaction	Signaling molecules and interaction	Environmental Information Processing	13	0.151163
ko04514	Cell adhesion molecules	179	0.242537	0.785903	0.927048	0.99319	0.99319	3478	tags=20%, list=18%, signal=16%	igsf11/l1cam/LOC100495298/cd99l2/cldn16/MR1/TRAV9-2/nlgn4x/ntng1/LOC101735289/LOC116410440/LOC100490079/LOC101731191/LOC101734387/V-TCR/neo1/LOC105945779/pdcd1lg2/mhc100494167/ncam1/cldn6.2/madcam1/LOC100497305/cldn23/cldn7/LOC100494930/LOC101731682/mpz/nlgn2/ocln/cldn11/LOC108645198/cd276/LOC101730487/ocel1.2	Cell adhesion molecules	Signaling molecules and interaction	Environmental Information Processing	35	0.195531
ko04520	Adherens junction	83	0.312348	0.940219	0.583951	0.99319	0.99319	4218	tags=30%, list=22%, signal=24%	baiap2/tjp1/nlk.2/ctnna2/erbb2/LOC100490079/ep300/igf1r/ptprb/sorbs1/ptpn1/rhoa.2/fgfr1/ptpn6/fyn/smad3/smad4.2/rhoa/fer/ctnna1/actg1/tcf7l2/csnk2a2/rac2/ssx2ip	Adherens junction	Cellular community - eukaryotes	Cellular Processes	25	0.301205
ko04530	Tight junction	185	0.253068	0.821315	0.886898	0.99319	0.99319	4468	tags=26%, list=23%, signal=21%	tjp1/mpp4/ppp2r2b/arpc1b/cldn16/LOC101731840/ezr/erbb2/LOC108647353/mpp5/arpc3/llgl2/rhoa.2/LOC101733056/dlg1/mapk8/cldn6.2/LOC101733199/tuba1b/igsf5/LOC101731584/pcna/cldn23/cldn7/epb41l4b/arpc4/LOC101731682/scrib/tjp3/ocln/MGC76064/cldn11/cttn/ocel1.2/tuba1cl.3/rhoa/prkci/map3k1/prkab2/ybx3/ppp2ca/actg1/tjp2/LOC100494858/map2k7/tuba1a/cldn1/slc9a3r1/cldn6.1	Tight junction	Cellular community - eukaryotes	Cellular Processes	49	0.264865
ko04540	Gap junction	96	-0.275876	-0.993931	0.434286	0.99319	0.99319	836	tags=8%, list=4%, signal=8%	gnaq/drd2/adcy7/tuba4b/dnajc27/raf1/LOC101731553/gjd2	Gap junction	Cellular community - eukaryotes	Cellular Processes	8	0.0833333
ko04550	Signaling pathways regulating pluripotency of stem cells	126	0.330223	1.03737	0.412178	0.99319	0.99319	3758	tags=24%, list=19%, signal=19%	il6st/bmi1/onecut1.2/tbx3/axin2/jak2/acvr1b/klf17/isl1/igf1r/klf4/inhbb/akt1/fgfr1/nras/wnt16/pcgf2/krasl/fzd10/smad3/mapk14/smad4.2/wnt9a/mapk11/smad1/hoxa1/lif/jarid2/meis1/hras	Signaling pathways regulating pluripotency of stem cells	Cellular community - eukaryotes	Cellular Processes	30	0.238095
ko04610	Complement and coagulation cascades	84	-0.233702	-0.820125	0.892308	0.99319	0.99319	1889	tags=14%, list=10%, signal=13%	LOC100496324/c5/LOC100492134/LOC101734099/LOC101731336/fgb/LOC101731171/klkb1/c6.2/vwf/a2m/A1m	Complement and coagulation cascades	Immune system	Organismal Systems	12	0.142857
ko04611	Platelet activation	128	0.317394	0.999219	0.492433	0.99319	0.99319	3613	tags=24%, list=19%, signal=20%	fcer1g/ART2/nos3/LOC101731840/btk/jmjd7-pla2g4b/adcy9/ptgs1/LOC108647353/itpr3/plcb4/pik3r6/akt1/p2rx1/orai2/rhoa.2/pla2g4f/LOC100491885/fyn/LOC101730428/mapk14/pik3cg/adcy6/rap1b/tbxas1/mapk11/LOC116410486/itpr2/tbxa2r/rhoa/prkci	Platelet activation	Immune system	Organismal Systems	31	0.242188
ko04612	Antigen processing and presentation	79	0.30776	0.917402	0.627376	0.99319	0.99319	4246	tags=27%, list=22%, signal=21%	psme2/hspa1a/MR1/canx/TRAV9-2/ctss/LOC101734387/V-TCR/creb1/mhc100494167/hspa2/LOC100494930/rfxank/LOC105945585/nfyb/nfya/LOC100496172/ifi30/cd8b/LOC100494325/ctss.2	Antigen processing and presentation	Immune system	Organismal Systems	21	0.265823
ko04613	Neutrophil extracellular trap formation	209	0.247433	0.811711	0.907387	0.99319	0.99319	4272	tags=21%, list=22%, signal=17%	LOC100495298/LOC101730833/LOC116406438/LOC100485134/LOC116406628/c3/ncf4/LOC100492873/clcn5/LOC116407737/LOC101732037/plcb4/LOC101731222/LOC100485665/akt1/hmgb1/h3-3a/Hdac6/IGHV5-10-1/casp1/h2aj/hdac2/epx/LOC100485358/LOC101730428/LOC108648865/hdac1/mapk14/prkcb/IGHV3-48/hdac8/mapk11/LOC116410791/LOC100498329/LOC105947511/LOC101735218/mpo/h2afx.2/LOC101733182/actg1/rac2/LOC100496658/selplg/LOC100…	Neutrophil extracellular trap formation	Immune system	Organismal Systems	44	0.210526
ko04614	Renin-angiotensin system	19	0.524226	1.20301	0.229358	0.99319	0.99319	3484	tags=32%, list=18%, signal=26%	ren/prep/cpa3/prcp/thop1/enpep	Renin-angiotensin system	Endocrine system	Organismal Systems	6	0.315789
ko04620	Toll-like receptor signaling pathway	102	0.312151	0.956622	0.56851	0.99319	0.99319	3239	tags=20%, list=17%, signal=16%	LOC105946938/stat1/LOC101730833/LOC100495326/ikbkg/LOC116406628/LOC101733659/c19orf25/tlr3/akt1/cxcl9/ikbkb/mapk8/LOC100485358/tab2/mapk14/nfkbia/irf7/tlr6/mapk11	Toll-like receptor signaling pathway	Immune system	Organismal Systems	20	0.196078
ko04621	NOD-like receptor signaling pathway	247	0.323605	1.07852	0.296493	0.99319	0.99319	3977	tags=24%, list=20%, signal=19%	trpv2/LOC116412410/naip/LOC108648321/LOC105946938/ywhae/stat1/txn2/LOC101733632/nek7/ikbkg/LOC101733659/LOC101735045/map1lc3b/itpr3/LOC116408057/plcb4/LOC101731222/LOC108648783/LOC116408602/Nlrp1a/LOC116407627/LOC116412229/rhoa.2/ikbkb/casp1/LOC108644487/panx1/LOC101733853/mapk8/LOC116412427/LOC116410549/LOC116406538/rnf31/tab2/LOC105948304/LOC100492519/ripk3.2/mapk14/nfkbia/gabarap/irf7/mapk11/g…	NOD-like receptor signaling pathway	Immune system	Organismal Systems	59	0.238866
ko04622	RIG-I-like receptor signaling pathway	163	0.358405	1.14929	0.200228	0.99319	0.99319	3897	tags=25%, list=20%, signal=20%	LOC100491764/Trim14/Mid1/LOC100136946/LOC100494464/mid1l2/ikbkg/LOC100492977/LOC100489307/LOC100498391/LOC100490328/trim25/LOC733855/LOC105945269/cxcl9/ikbkb/LOC101732705/LOC101730950/LOC116408231/LOC108644458/mapk8/LOC100491920/LOC100495443/pin1/LOC100488000/LOC100495885/sike1/mapk14/LOC116408941/nfkbia/LOC116407559/irf7/LOC116407982/mapk11/TRIM14/mavs/LOC101734042/cxcl2/map3k1/LOC100498234/LOC1…	RIG-I-like receptor signaling pathway	Immune system	Organismal Systems	41	0.251534
ko04623	Cytosolic DNA-sensing pathway	62	0.270539	0.777482	0.864542	0.99319	0.99319	4817	tags=29%, list=25%, signal=22%	LOC105946938/ikbkg/cgas/cxcl9/ikbkb/casp1/LOC108644487/ripk3.2/polr3f/nfkbia/irf7/mavs/pycard/adar/cxcl10/polr2l.1/ikbke/tbk1	Cytosolic DNA-sensing pathway	Immune system	Organismal Systems	18	0.290323
ko04624	Toll and Imd signaling pathway	43	-0.317813	-1.00925	0.420863	0.99319	0.99319	1105	tags=9%, list=6%, signal=9%	casp8/duox1/jund.2/ank3	Toll and Imd signaling pathway	Immune system	Organismal Systems	4	0.0930233
ko04625	C-type lectin receptor signaling pathway	129	0.281259	0.884939	0.734503	0.99319	0.99319	3566	tags=24%, list=18%, signal=20%	LOC100489411/fcer1g/LOC105946938/stat1/ikbkg/irf1/bcl10/LOC100489307/itpr3/calm1/akt1/rhoa.2/ikbkb/LOC101735287/casp1/LOC108644487/nras/mapk8/krasl/nfatc2/LOC116412427/LOC116410549/mapk14/nfkbia/il17d/LOC101731226/mapk11/lsp1/pycard/itpr2/rhoa	C-type lectin receptor signaling pathway	Immune system	Organismal Systems	31	0.24031
ko04630	JAK-STAT signaling pathway	132	0.352685	1.11224	0.259043	0.99319	0.99319	3977	tags=23%, list=20%, signal=18%	il6st/ifnlr1/il13ra1/il11ra/stat1/pias2/jak2/LOC101731623/LOC116407635/ep300/prl.2/akt1/socs1/ifngr2.2/LOC101731565/il27ra/ptpn6/LOC108647342/il22ra1/egf/il17d/lif/socs6/LOC116408213/prlr/pias1/lepr/hras/LOC101734966/stat2	JAK-STAT signaling pathway	Signal transduction	Environmental Information Processing	30	0.227273
ko04640	Hematopoietic cell lineage	108	-0.274106	-1.00406	0.447059	0.99319	0.99319	1676	tags=13%, list=9%, signal=12%	cd34/csf1/LOC100145508/epor/il1r2/il1r1/LOC116410833/itga4/LOC100488472/itga5/cd44/LOC100489120/LOC108645196/LOC101733058	Hematopoietic cell lineage	Immune system	Organismal Systems	14	0.12963
ko04650	Natural killer cell mediated cytotoxicity	118	0.246591	0.76998	0.90684	0.99319	0.99319	4560	tags=26%, list=23%, signal=20%	fcer1g/MR1/ctsg/LOC100492973/LOC101732037/LOC101734387/IGHV5-10-1/ifngr2.2/nras/mhc100494167/shc4/krasl/ptpn6/LOC100489175/nfatc2/fyn/LOC101730266/prf1/LOC100494930/prkcb/IGHV3-48/hras/shc1/LOC116412612/tnfrsf10b/LOC101735259/rac2/LOC100496658/sos2/LOC116410509/tnf	Natural killer cell mediated cytotoxicity	Immune system	Organismal Systems	31	0.262712
ko04657	IL-17 signaling pathway	92	0.277141	0.839919	0.769802	0.99319	0.99319	5717	tags=37%, list=29%, signal=26%	LOC100491547/LOC105946938/ikbkg/ccl20/elavl1/mmp1/cxcl9/ikbkb/traf3ip3/mapk8/tab2/mapk14/nfkbia/il17d/mapk11/cxcl2/LOC100498234/hsp90b1/cxcl10/cxcl8/tnf/ikbke/tbk1/mapk12/mmp9.2/mmp9.1/mapk7/il17ra/muc5ac/traf5/usp25/mapk4/anapc5/mmp7	IL-17 signaling pathway	Immune system	Organismal Systems	34	0.369565
ko04658	Th1 and Th2 cell differentiation	90	-0.296785	-1.05891	0.306533	0.99319	0.99319	2547	tags=21%, list=13%, signal=18%	LOC116412108/TRBV30/notch3/LOC101734580/jak3/LOC105946896/maml3/fos/cd247/runx3/LOC100145508/notch2/nfkbie/gata3/il2rb/rela/stat5b/jund.2/ppp3r1	Th1 and Th2 cell differentiation	Immune system	Organismal Systems	19	0.211111
ko04659	Th17 cell differentiation	109	0.285651	0.880612	0.722356	0.99319	0.99319	3002	tags=20%, list=15%, signal=17%	il6st/LOC101730587/LOC105946938/prkcq/stat1/jak2/ikbkg/TRAV9-2/cd3g/tgfb1/V-TCR/cd3e/ikbkb/ifngr2.2/il27ra/mapk8/nfatc2/smad3/LOC100490253/mapk14/smad4.2/nfkbia	Th17 cell differentiation	Immune system	Organismal Systems	22	0.201835
ko04660	T cell receptor signaling pathway	111	0.308556	0.954061	0.584229	0.99319	0.99319	2560	tags=20%, list=13%, signal=17%	LOC101730587/card11/prkcq/ikbkg/TRAV9-2/bcl10/cd3g/LOC116410440/grap2/akt1/nck1/V-TCR/cd3e/rhoa.2/ikbkb/dlg1/nras/mapk8/krasl/ptpn6/nfatc2/fyn	T cell receptor signaling pathway	Immune system	Organismal Systems	22	0.198198
ko04662	B cell receptor signaling pathway	94	-0.31588	-1.12963	0.21978	0.99319	0.99319	679	tags=10%, list=3%, signal=9%	LOC100488472/blnk/nfkbie/raf1/rela/LOC100489120/jund.2/LOC108645196/ppp3r1	B cell receptor signaling pathway	Immune system	Organismal Systems	9	0.0957447
ko04664	Fc epsilon RI signaling pathway	71	0.336436	0.991075	0.485897	0.99319	0.99319	4560	tags=30%, list=23%, signal=23%	fcer1g/btk/jmjd7-pla2g4b/LOC101732037/akt1/IGHV5-10-1/nras/mapk8/krasl/pla2g4f/fyn/mapk14/IGHV3-48/inpp5d/mapk11/hras/rac2/LOC100496658/map2k7/sos2/tnf	Fc epsilon RI signaling pathway	Immune system	Organismal Systems	21	0.295775
ko04666	Fc gamma R-mediated phagocytosis	126	-0.245847	-0.916148	0.716216	0.99319	0.99319	2235	tags=14%, list=12%, signal=13%	asap2/LOC105945763/crkl/cfl1/bin1/pla2g4d/rac1/LOC116406583/arf6/gab2/marcksl1/LOC116408446/wasf2/scin/pip5k1b/raf1/plpp2/asap1	Fc gamma R-mediated phagocytosis	Immune system	Organismal Systems	18	0.142857
ko04668	TNF signaling pathway	115	0.272761	0.846514	0.793103	0.99319	0.99319	3362	tags=18%, list=17%, signal=15%	LOC100491547/LOC105946938/atf4/ikbkg/irf1/ccl20/cflar/akt1/cxcl9/ikbkb/creb1/mapk8/tab2/ripk3.2/creb3l2/mapk14/nfkbia/LOC100497621/LOC100496133/mapk11/lif	TNF signaling pathway	Signal transduction	Environmental Information Processing	21	0.182609
ko04670	Leukocyte transendothelial migration	120	0.285839	0.890666	0.714116	0.99319	0.99319	5903	tags=40%, list=30%, signal=28%	cd99l2/cldn16/ctnna2/ncf4/ezr/cxcr4/rhoa.2/pxn/cldn6.2/cldn23/cldn7/mapk14/LOC101731682/prkcb/rap1b/ocln/cldn11/mapk11/ocel1.2/rhoa/ctnna1/actg1/rac2/LOC100496658/cldn1/cldn6.1/bcar1/cldn15.1/rassf5/itgb2/mapk12/cldn4/mmp9.2/arhgap5/mmp9.1/LOC100486784/f11r/jam2/rock1/LOC101731775/plcg1/cxcl12/cyba/ptpn11b/LOC116407803/vav3/Pol/cldn8.2	Leukocyte transendothelial migration	Immune system	Organismal Systems	48	0.4
ko04672	Intestinal immune network for IgA production	57	-0.250907	-0.839104	0.793522	0.99319	0.99319	2547	tags=33%, list=13%, signal=29%	LOC100493193/LOC101730941/il10/trac/ltbr/IGHV3-23/LOC116412108/cd86/TRBV30/cd80/itgb7/cd40lg/ccl27/tnfrsf17/LOC100145508/cd28/ccl25/itga4/icoslg	Intestinal immune network for IgA production	Immune system	Organismal Systems	19	0.333333
ko04710	Circadian rhythm	33	0.345122	0.896629	0.630618	0.99319	0.99319	3922	tags=24%, list=20%, signal=19%	per2/rorb.2/fbxl3/bhlhe41/creb1/csnk1e/prkab2/rbx1	Circadian rhythm	Environmental adaptation	Organismal Systems	8	0.242424
ko04711	Circadian rhythm - fly	10	0.612044	1.2399	0.209779	0.99319	0.99319	4528	tags=40%, list=23%, signal=31%	per2/csnk1e/atxn2l/arntl	Circadian rhythm - fly	Environmental adaptation	Organismal Systems	4	0.4
ko04713	Circadian entrainment	93	-0.329773	-1.17363	0.151351	0.99319	0.99319	836	tags=10%, list=4%, signal=9%	gnaq/adcy7/gng5/dnajc27/nos1ap/gria2/LOC101731553/camk2b/adcyap1r1	Circadian entrainment	Environmental adaptation	Organismal Systems	9	0.0967742
ko04714	Thermogenesis	231	0.29015	0.95955	0.591257	0.99319	0.99319	4998	tags=27%, list=26%, signal=21%	atp5f1a/smarca2/ndufa6/dpf1/ndufa7/ndufs8/LOC101731840/acsl4/ND1/cox6c/rps6ka3/adcy9/LOC108647353/ndufs6/cnr1/fgfr1/smarce1/creb1/sdhd/ndufaf6/nras/ND3/cox5b.2/krasl/plin1/ndufaf5/adrb1/ndufaf7/rps6ka1/ndufb8/creb3l2/uqcrc2/ndufs1/mapk14/acsl3/ndufv1/adcy6/mapk11/ndufc2/ndufa9/ndufv2/cpt1b/smarcd3/prkab2/hras/cox4i2/actg1/gcg/tsc2/ndufa11/LOC100494858/adcy8/sos2/mgll/coa5/acsl1/lipe/LOC100489195/…	Thermogenesis	Environmental adaptation	Organismal Systems	63	0.272727
ko04720	Long-term potentiation	67	-0.382496	-1.3234	0.0608696	0.969551	0.969551	836	tags=12%, list=4%, signal=11%	gnaq/ppp1r1a/gria2/raf1/LOC101731553/rap1a/camk2b/ppp3r1	Long-term potentiation	Nervous system	Organismal Systems	8	0.119403
ko04721	Synaptic vesicle cycle	84	0.343583	1.03448	0.406444	0.99319	0.99319	3193	tags=20%, list=16%, signal=17%	LOC100494194/slc17a8/LOC100495571/ap2a2/tcirg1/atp6v0e2/LOC100486950/atp6v1g1/rab3a/ap2m1/atp6v1d/LOC100495897/slc1a7/slc32a1/ap2s1/LOC100497338/atp6v0d1	Synaptic vesicle cycle	Nervous system	Organismal Systems	17	0.202381
ko04722	Neurotrophin signaling pathway	127	-0.269047	-0.999732	0.440559	0.99319	0.99319	690	tags=8%, list=4%, signal=8%	shc3/LOC116408446/irs2/nfkbie/irak2/raf1/rela/jund.2/rap1a/camk2b	Neurotrophin signaling pathway	Nervous system	Organismal Systems	10	0.0787402
ko04723	Retrograde endocannabinoid signaling	143	0.310032	0.986846	0.5	0.99319	0.99319	3527	tags=22%, list=18%, signal=18%	ndufa6/slc17a8/ndufa7/ndufs8/LOC100490720/LOC101731840/ND1/adcy9/LOC108647353/itpr3/gnb4/plcb4/gabrr1/ndufs6/cnr1/gng4/ND3/mapk8/gngt2.1/slc32a1/ndufb8/ndufs1/mapk14/prkcb/ndufv1/adcy6/LOC100486148/mapk11/ndufc2/ndufa9/ndufv2/itpr2	Retrograde endocannabinoid signaling	Nervous system	Organismal Systems	32	0.223776
ko04724	Glutamatergic synapse	106	-0.268889	-0.977464	0.5	0.99319	0.99319	1497	tags=10%, list=8%, signal=10%	slc38a3/pla2g4d/glul/gnaq/slc1a3/adcy7/gng5/dnajc27/gria2/LOC101731553/ppp3r1	Glutamatergic synapse	Nervous system	Organismal Systems	11	0.103774
ko04725	Cholinergic synapse	109	0.355119	1.09477	0.299279	0.99319	0.99319	3252	tags=24%, list=17%, signal=20%	atf4/jak2/LOC101731840/adcy9/LOC108647353/itpr3/chrna4/gnb4/plcb4/chrnb2/pik3r6/chrm2/akt1/gng4/creb1/nras/krasl/gngt2.1/fyn/camk2a/creb3l2/prkcb/pik3cg/adcy6/camk2d/LOC100492076	Cholinergic synapse	Nervous system	Organismal Systems	26	0.238532
ko04726	Serotonergic synapse	116	0.26825	0.833028	0.820665	0.99319	0.99319	4184	tags=24%, list=22%, signal=19%	htr5a/LOC100495571/LOC101731840/jmjd7-pla2g4b/ptgs1/LOC108647353/itpr3/gnb4/plcb4/htr1e/app/gng4/nras/krasl/gngt2.1/pla2g4f/LOC100495897/LOC100495518/cyp2d6/prkcb/LOC100494106/LOC116410385/itpr2/htr4/hras/maob/htr1b/LOC100494858	Serotonergic synapse	Nervous system	Organismal Systems	28	0.241379
ko04727	GABAergic synapse	78	-0.251931	-0.887697	0.72093	0.99319	0.99319	1497	tags=13%, list=8%, signal=12%	slc38a3/nsf/plcl1/glul/trak2/adcy7/cacna1b/gng5/dnajc27/LOC101731553	GABAergic synapse	Nervous system	Organismal Systems	10	0.128205
ko04728	Dopaminergic synapse	131	0.252498	0.795478	0.886284	0.99319	0.99319	3527	tags=21%, list=18%, signal=17%	LOC100495571/ppp2r2b/atf4/LOC101731840/LOC108647353/itpr3/gnb4/plcb4/calm1/akt1/gnal/gng4/creb1/mapk8/ppp2r3a/gngt2.1/LOC100495897/kif5c/camk2a/grin2b/creb3l2/mapk14/prkcb/camk2d/mapk11/ppp2r5c/itpr2	Dopaminergic synapse	Nervous system	Organismal Systems	27	0.206107
ko04730	Long-term depression	54	0.347223	0.987515	0.490716	0.99319	0.99319	3930	tags=24%, list=20%, signal=19%	grid2/LOC100485454/jmjd7-pla2g4b/itpr3/plcb4/igf1r/nras/krasl/pla2g4f/prkcb/itpr2/hras/ppp2ca	Long-term depression	Nervous system	Organismal Systems	13	0.240741
ko04740	Olfactory transduction	76	0.318037	0.948015	0.568726	0.99319	0.99319	3625	tags=22%, list=19%, signal=18%	cnga4/pde2a/LOC101731840/LOC116412342/LOC108647353/rgs2/calm1/LOC100496592/LOC100492749/gnal/LOC101730344/camk2a/LOC116408718/slc24a4/camk2d/LOC100486258/LOC100487899	Olfactory transduction	Sensory system	Organismal Systems	17	0.223684
ko04742	Taste transduction	64	0.222432	0.645101	0.976378	0.99319	0.99319	4497	tags=23%, list=23%, signal=18%	LOC101731840/LOC108647353/scnn1b/itpr3/plcb4/scn1a/htr1e/LOC100491885/adcy6/LOC116410385/gabbr1/htr1b/LOC100494858/adcy8/cacna1a	Taste transduction	Sensory system	Organismal Systems	15	0.234375
ko04744	Phototransduction	20	0.586826	1.36267	0.103817	0.969551	0.969551	1532	tags=25%, list=8%, signal=23%	pde6a/LOC101731116/guca1b/calm1/slc24a1	Phototransduction	Sensory system	Organismal Systems	5	0.25
ko04745	Phototransduction - fly	28	-0.36238	-1.04791	0.342767	0.99319	0.99319	2691	tags=25%, list=14%, signal=22%	myo3b/calml4/LOC116410313/actb/gnaq/LOC116406465/camk2b	Phototransduction - fly	Sensory system	Organismal Systems	7	0.25
ko04750	Inflammatory mediator regulation of TRP channels	120	0.322644	1.00535	0.465006	0.99319	0.99319	3239	tags=21%, list=17%, signal=17%	trpv2/LOC101730587/LOC105946938/prkcq/pla2g6/f2rl1/LOC101731840/jmjd7-pla2g4b/prkch/adcy9/LOC108647353/itpr3/plcb4/calm1/mapk8/pla2g4f/LOC116412427/camk2a/LOC116410549/LOC100490253/mapk14/prkcb/adcy6/camk2d/mapk11	Inflammatory mediator regulation of TRP channels	Sensory system	Organismal Systems	25	0.208333
ko04810	Regulation of actin cytoskeleton	211	-0.223993	-0.899947	0.835052	0.99319	0.99319	2480	tags=16%, list=13%, signal=14%	LOC101731949/itgav/actb/actn1/diaph2/enah/itgb7/pdgfra/crkl/cyfip2/cfl1/brk1/abi2/tmsb4x/LOC101733293/rac1/pfn4/itga4/actn4/myl2/diaph1/rras/itga9/itga5/wasf2/wasl/scin/pip4k2a/pip5k1b/LOC100485322/fgf9/raf1/apc2/iqgap2	Regulation of actin cytoskeleton	Cell motility	Cellular Processes	34	0.161137
ko04910	Insulin signaling pathway	145	0.253231	0.807415	0.875	0.99319	0.99319	4222	tags=24%, list=22%, signal=19%	gys1/flot1/LOC101731840/prkar1b/inppl1/LOC108647353/LOC100496685/calm1/crk/srebf1/akt1/socs1/sorbs1/ptpn1/ikbkb/LOC100498409/nras/LOC100485303/shc4/mapk8/krasl/LOC108647342/mknk2/g6pc.3/hdac8/phkg1/pklr/prkci/prkab2/hras/shc1/tsc2/prkar2b/LOC100494858/flot2	Insulin signaling pathway	Endocrine system	Organismal Systems	35	0.241379
ko04911	Insulin secretion	93	-0.375455	-1.33621	0.0486486	0.969551	0.969551	836	tags=9%, list=4%, signal=8%	gnaq/adcy7/dnajc27/LOC101731553/camk2b/atp1a1/adcyap1r1/LOC116411705	Insulin secretion	Endocrine system	Organismal Systems	8	0.0860215
ko04912	GnRH signaling pathway	100	-0.278848	-1.01946	0.403509	0.99319	0.99319	1586	tags=12%, list=8%, signal=11%	ptk2b/pla2g4d/LOC116406583/gnaq/LOC116408446/adcy7/dnajc27/raf1/map2k6/LOC101731553/jund.2/camk2b	GnRH signaling pathway	Endocrine system	Organismal Systems	12	0.12
ko04913	Ovarian steroidogenesis	50	-0.446121	-1.46561	0.027027	0.969551	0.969551	702	tags=20%, list=4%, signal=19%	LOC100490956/scarb1/pla2g4d/cyp19a1/insr/adcy7/dnajc27/LOC101731553/acot2/LOC108647650	Ovarian steroidogenesis	Endocrine system	Organismal Systems	10	0.2
ko04914	Progesterone-mediated oocyte maturation	104	0.225745	0.693403	0.975904	0.99319	0.99319	3239	tags=16%, list=17%, signal=14%	LOC108644504/LOC101731840/pkmyt1/rps6ka3/adcy9/LOC108647353/igf1r/anapc16/akt1/LOC105947542/mapk8/krasl/LOC100494013/rps6ka1/mapk14/adcy6/mapk11	Progesterone-mediated oocyte maturation	Endocrine system	Organismal Systems	17	0.163462
ko04915	Estrogen signaling pathway	145	0.273938	0.873436	0.763636	0.99319	0.99319	3787	tags=24%, list=19%, signal=20%	krt24/nos3/atf4/hspa1a/LOC101731840/krt50/krt18.3/krt54/adcy9/LOC108647353/sp1/itpr3/plcb4/krt9.1/calm1/fkbp4/oprm1/akt1/krt53/creb1/nras/shc4/krasl/LOC116412427/LOC116410549/krt23/krt19/creb3l2/hspa2/adcy6/gabbr1/itpr2/ctsd/hras/shc1	Estrogen signaling pathway	Endocrine system	Organismal Systems	35	0.241379
ko04916	Melanogenesis	97	-0.350627	-1.27015	0.0681818	0.969551	0.969551	836	tags=10%, list=4%, signal=10%	gnaq/fzd6/wnt7a/adcy7/ednrb/dnajc27/raf1/LOC101731553/camk2b/dvl1	Melanogenesis	Endocrine system	Organismal Systems	10	0.103093
ko04917	Prolactin signaling pathway	68	0.31304	0.914752	0.622251	0.99319	0.99319	3787	tags=28%, list=19%, signal=23%	stat1/jak2/irf1/prl.2/akt1/socs1/foxo3/nras/shc4/mapk8/krasl/tnfsf11/LOC108647342/mapk14/mapk11/socs6/prlr/hras/shc1	Prolactin signaling pathway	Endocrine system	Organismal Systems	19	0.279412
ko04918	Thyroid hormone synthesis	75	0.327669	0.975947	0.513241	0.99319	0.99319	3527	tags=27%, list=18%, signal=22%	atp1a2/atf4/canx/LOC101731840/pax8/slc26a4.2/slc26a4.1/adcy9/LOC108647353/itpr3/plcb4/creb1/gsr/creb3l2/prkcb/tshr/adcy6/lrp2/LOC101732610/itpr2	Thyroid hormone synthesis	Endocrine system	Organismal Systems	20	0.266667
ko04919	Thyroid hormone signaling pathway	121	0.265849	0.82954	0.84279	0.99319	0.99319	4190	tags=26%, list=22%, signal=21%	med30/tbc1d4/med24/med16/atp1a2/stat1/tc1a/LOC101731840/thra/LOC108647353/ep300/plcb4/akt1/pln/dio3/nras/plcd1/hdac2/krasl/slc2a1/hdac1/prkcb/plcd3/med13l/atp2a2/med4/hras/rcan1/actg1/tsc2/LOC100494858/LOC100496658	Thyroid hormone signaling pathway	Endocrine system	Organismal Systems	32	0.264463
ko04920	Adipocytokine signaling pathway	74	0.286147	0.849262	0.751899	0.99319	0.99319	3726	tags=24%, list=19%, signal=20%	LOC101730587/prkcq/jak2/ikbkg/acsl4/akt1/ikbkb/LOC100498409/ACSBG1/mapk8/g6pc.3/slc2a1/acsl3/nfkbia/ppara/cpt1b/prkab2/lepr	Adipocytokine signaling pathway	Endocrine system	Organismal Systems	18	0.243243
ko04921	Oxytocin signaling pathway	147	-0.265474	-0.999634	0.470085	0.99319	0.99319	1091	tags=8%, list=6%, signal=8%	ccndx/eef2.1/gnaq/adcy7/dnajc27/camkk2/prkag3/raf1/LOC101731553/jund.2/camk2b/ppp3r1	Oxytocin signaling pathway	Endocrine system	Organismal Systems	12	0.0816327
ko04922	Glucagon signaling pathway	108	0.285948	0.880356	0.71875	0.99319	0.99319	3677	tags=25%, list=19%, signal=20%	gys1/atf4/tc1a/LOC101731840/sik1/ppp4r3a/LOC108647353/itpr3/ep300/plcb4/calm1/akt1/creb1/LOC100485303/camk2a/g6pc.3/slc2a1/creb3l2/ppp4r3b/ppara/hdac8/camk2d/phkg1/cpt1b/itpr2/pklr/prkab2	Glucagon signaling pathway	Endocrine system	Organismal Systems	27	0.25
ko04923	Regulation of lipolysis in adipocytes	60	0.302425	0.870398	0.695652	0.99319	0.99319	3419	tags=22%, list=18%, signal=18%	aqp7/LOC101731840/plaat3/adcy9/ptgs1/LOC108647353/akt1/LOC100498409/plin1/adrb1/tshr/adcy6/LOC116412276	Regulation of lipolysis in adipocytes	Endocrine system	Organismal Systems	13	0.216667
ko04924	Renin secretion	71	-0.292281	-1.01394	0.400901	0.99319	0.99319	129	tags=6%, list=1%, signal=6%	gnaq/LOC101731553/ppp3r1/adcyap1r1	Renin secretion	Endocrine system	Organismal Systems	4	0.056338
ko04925	Aldosterone synthesis and secretion	96	-0.288315	-1.03875	0.337143	0.99319	0.99319	836	tags=8%, list=4%, signal=8%	gnaq/adcy7/LOC116406465/dnajc27/atp2b2/LOC101731553/camk2b/atp1a1	Aldosterone synthesis and secretion	Endocrine system	Organismal Systems	8	0.0833333
ko04926	Relaxin signaling pathway	129	-0.258157	-0.970854	0.564626	0.99319	0.99319	719	tags=10%, list=4%, signal=10%	col1a1/vegfd/mmp13l/shc3/adcy7/gng5/tgfbr2/ednrb/dnajc27/raf1/rela/LOC101731553/jund.2	Relaxin signaling pathway	Endocrine system	Organismal Systems	13	0.100775
ko04927	Cortisol synthesis and secretion	62	0.350528	1.00736	0.455511	0.99319	0.99319	3129	tags=23%, list=16%, signal=19%	atf4/LOC101731840/cacna1g/adcy9/LOC108647353/sp1/itpr3/plcb4/orai2/pde8b/creb1/creb3l2/cyp21a2.1/adcy6	Cortisol synthesis and secretion	Endocrine system	Organismal Systems	14	0.225806
ko04928	Parathyroid hormone synthesis, secretion and action	109	0.256056	0.789374	0.88101	0.99319	0.99319	3566	tags=20%, list=18%, signal=17%	atf4/mmp25/arhgef11/LOC101731840/mef2d/adcy9/LOC108647353/sp1/itpr3/plcb4/rhoa.2/fgfr1/creb1/tnfsf11/pde4a/creb3l2/egr1/prkcb/adcy6/pde4b/itpr2/rhoa	Parathyroid hormone synthesis, secretion and action	Endocrine system	Organismal Systems	22	0.201835
ko04929	GnRH secretion	56	0.27878	0.796402	0.824538	0.99319	0.99319	5122	tags=32%, list=26%, signal=24%	hcn2/cacna1g/itpr3/plcb4/akt1/nras/LOC101730557/krasl/prkcb/gabbr1/itpr2/hras/kcnn1/hcn4/itpr1/esr2/gna11/arrb1	GnRH secretion	Endocrine system	Organismal Systems	18	0.321429
ko04935	Growth hormone synthesis, secretion and action	114	0.300494	0.932293	0.629762	0.99319	0.99319	3787	tags=25%, list=19%, signal=21%	stat1/atf4/jak2/LOC101731840/adcy9/LOC108647353/itpr3/ep300/plcb4/crk/akt1/socs1/ghrh/LOC100498409/creb1/nras/shc4/mapk8/krasl/LOC108647342/creb3l2/mapk14/prkcb/adcy6/mapk11/itpr2/map3k1/hras/shc1	Growth hormone synthesis, secretion and action	Endocrine system	Organismal Systems	29	0.254386
ko04960	Aldosterone-regulated sodium reabsorption	32	-0.351938	-1.03795	0.361111	0.99319	0.99319	660	tags=12%, list=3%, signal=12%	atp1b4/insr/irs2/atp1a1	Aldosterone-regulated sodium reabsorption	Excretory system	Organismal Systems	4	0.125
ko04961	Endocrine and other factor-regulated calcium reabsorption	56	-0.297588	-0.994366	0.454918	0.99319	0.99319	1287	tags=12%, list=7%, signal=12%	atp1b4/calb1/clta/gnaq/atp2b2/LOC101731553/atp1a1	Endocrine and other factor-regulated calcium reabsorption	Excretory system	Organismal Systems	7	0.125
ko04962	Vasopressin-regulated water reabsorption	57	0.299416	0.855211	0.719205	0.99319	0.99319	4253	tags=30%, list=22%, signal=23%	LOC101731840/dctn1/adcy9/LOC108647353/stx4/LOC100489930/creb1/rab5b/creb3l2/adcy6/aqp4/rab11a/avpr2.2/rab5a/dctn4/LOC100494858/LOC101733960	Vasopressin-regulated water reabsorption	Excretory system	Organismal Systems	17	0.298246
ko04964	Proximal tubule bicarbonate reclamation	22	-0.391629	-1.0728	0.354839	0.99319	0.99319	1732	tags=18%, list=9%, signal=17%	atp1a3/atp1b4/slc38a3/atp1a1	Proximal tubule bicarbonate reclamation	Excretory system	Organismal Systems	4	0.181818
ko04966	Collecting duct acid secretion	24	0.398793	0.961284	0.536296	0.99319	0.99319	3193	tags=21%, list=16%, signal=17%	tcirg1/atp6v0e2/atp6v1g1/atp6v1d/atp6v0d1	Collecting duct acid secretion	Excretory system	Organismal Systems	5	0.208333
ko04970	Salivary secretion	95	-0.29778	-1.07158	0.281768	0.99319	0.99319	836	tags=9%, list=4%, signal=9%	gnaq/dmbt1/adcy7/LOC101732593/dnajc27/atp2b2/LOC101731553/LOC101733556/atp1a1	Salivary secretion	Digestive system	Organismal Systems	9	0.0947368
ko04971	Gastric acid secretion	69	-0.357999	-1.24988	0.0991379	0.969551	0.969551	1156	tags=13%, list=6%, signal=12%	gast/kcnj15/gnaq/adcy7/dnajc27/LOC100490372/LOC101731553/camk2b/atp1a1	Gastric acid secretion	Digestive system	Organismal Systems	9	0.130435
ko04972	Pancreatic secretion	103	-0.344349	-1.2556	0.0654762	0.969551	0.969551	836	tags=9%, list=4%, signal=8%	gnaq/adcy7/dnajc27/pnliprp1/atp2b2/LOC101733556/rap1a/atp1a1/LOC116411705	Pancreatic secretion	Digestive system	Organismal Systems	9	0.0873786
ko04973	Carbohydrate digestion and absorption	35	-0.308901	-0.925489	0.586572	0.99319	0.99319	610	tags=23%, list=3%, signal=22%	amy2b/pik3r3/atp1b1/LOC101732850/atp1a3/atp1b4/slc2a5/atp1a1	Carbohydrate digestion and absorption	Digestive system	Organismal Systems	8	0.228571
ko04974	Protein digestion and absorption	95	0.423313	1.28948	0.0742996	0.969551	0.969551	1381	tags=14%, list=7%, signal=13%	col18a1/LOC496633/col27a1/atp1a2/col6a1/ART2/LOC100490088/col8a2/col9a3/cpa3/kcne3/col5a1/slc7a8	Protein digestion and absorption	Digestive system	Organismal Systems	13	0.136842
ko04975	Fat digestion and absorption	41	-0.270943	-0.851611	0.763066	0.99319	0.99319	2804	tags=20%, list=14%, signal=17%	LOC394967/pnliprp3/agpat2/scarb1/dgat2/acat1/pnliprp1/plpp2	Fat digestion and absorption	Digestive system	Organismal Systems	8	0.195122
ko04976	Bile secretion	83	-0.333301	-1.17123	0.161458	0.99319	0.99319	608	tags=27%, list=3%, signal=26%	sctr/slc51a/atp1b1/slc9a1/LOC105946059/nceh1/LOC100494753/slc4a2/LOC100497434/LOC100496940/atp1a3/LOC100497580/scarb1/atp1b4/LOC100497260/slc51a-like.1/adcy7/LOC100497738/dnajc27/LOC101731553/LOC100497423/atp1a1	Bile secretion	Digestive system	Organismal Systems	22	0.26506
ko04977	Vitamin digestion and absorption	32	0.490121	1.26122	0.159664	0.99319	0.99319	2605	tags=19%, list=13%, signal=16%	plb1/LOC100488279/mmachc/abcc6/LOC116411534/lrat	Vitamin digestion and absorption	Digestive system	Organismal Systems	6	0.1875
ko04978	Mineral absorption	57	-0.392393	-1.31227	0.0688259	0.969551	0.969551	1833	tags=19%, list=9%, signal=18%	steap2/atp1b4/atp7a/MGC75752/LOC116412277/LOC100495370/clcnkb/LOC105947015/steap1/atp2b2/atp1a1	Mineral absorption	Digestive system	Organismal Systems	11	0.192982
ko04979	Cholesterol metabolism	48	0.239203	0.668771	0.951153	0.99319	0.99319	3732	tags=23%, list=19%, signal=19%	angptl4/soat1/LOC116409676/apoc1/cetp/lpl/sort1/lrp2/lipa/LOC116410814/tspo	Cholesterol metabolism	Digestive system	Organismal Systems	11	0.229167

## Sheet: DyNeVS-vs-MeMeDS_GSEKEGG
ID	Description	setSize	enrichmentScore	NES	pvalue	p.adjust	qvalue	rank	leading_edge	core_enrichment	level3	level2	level1	counts	Ratio
ko00010	Glycolysis / Gluconeogenesis	67	0.332497	1.10834	0.292285	0.835099	0.824565	1600	tags=15%, list=8%, signal=14%	minpp1/aldob/aldh3b2/adh6/adh5/adh1/tc1a/pgm2/acss2.1/gck	Glycolysis / Gluconeogenesis	Carbohydrate metabolism	Metabolism	10	0.149254
ko00020	Citrate cycle (TCA cycle)	30	0.378392	1.09518	0.329653	0.849344	0.838631	2932	tags=20%, list=15%, signal=17%	idh3b/idh3g/sdhd/pdhx/pck1/idh1	Citrate cycle (TCA cycle)	Carbohydrate metabolism	Metabolism	6	0.2
ko00030	Pentose phosphate pathway	31	0.325743	0.95443	0.535826	0.86246	0.85158	1411	tags=13%, list=7%, signal=12%	aldob/taldo1/tc1a/pgm2	Pentose phosphate pathway	Carbohydrate metabolism	Metabolism	4	0.129032
ko00040	Pentose and glucuronate interconversions	19	0.351401	0.924094	0.577815	0.86246	0.85158	3958	tags=37%, list=20%, signal=30%	sord/ugt2a1/ugdhl/LOC116406461/gusb/ugt1a6/kl	Pentose and glucuronate interconversions	Carbohydrate metabolism	Metabolism	7	0.368421
ko00051	Fructose and mannose metabolism	35	0.366512	1.0891	0.343949	0.849344	0.838631	2745	tags=17%, list=14%, signal=15%	sord/aldob/fcsk/tc1a/khk/pfkfb2	Fructose and mannose metabolism	Carbohydrate metabolism	Metabolism	6	0.171429
ko00052	Galactose metabolism	29	0.190769	0.550167	0.983974	0.985632	0.973199	1600	tags=10%, list=8%, signal=10%	tc1a/pgm2/gck	Galactose metabolism	Carbohydrate metabolism	Metabolism	3	0.103448
ko00053	Ascorbate and aldarate metabolism	18	0.515333	1.3365	0.122241	0.687961	0.679283	3958	tags=44%, list=20%, signal=36%	ugt2a1/LOC101733882/ugdhl/LOC116406461/aldh2/gusb/ugt1a6/kl	Ascorbate and aldarate metabolism	Carbohydrate metabolism	Metabolism	8	0.444444
ko00061	Fatty acid biosynthesis	22	0.338666	0.921912	0.573744	0.86246	0.85158	3146	tags=18%, list=16%, signal=15%	LOC100494473/olah/acacb/fasn	Fatty acid biosynthesis	Lipid metabolism	Metabolism	4	0.181818
ko00062	Fatty acid elongation	29	-0.41488	-1.28832	0.121693	0.687961	0.679283	5023	tags=38%, list=25%, signal=28%	elovl7/tecr/hacd4/hadhb/elovl1/elovl2/echs1/acaa2/acot2/hadh/LOC100498625	Fatty acid elongation	Lipid metabolism	Metabolism	11	0.37931
ko00071	Fatty acid degradation	52	0.251353	0.803237	0.791411	0.913231	0.901711	2821	tags=15%, list=14%, signal=13%	adh6/adh5/adh1/LOC100494473/ehhadh/LOC100492865/aldh2/eci3	Fatty acid degradation	Lipid metabolism	Metabolism	8	0.153846
ko00100	Steroid biosynthesis	24	0.322004	0.901799	0.589704	0.870172	0.859196	61	tags=4%, list=0%, signal=4%	cyp2r1	Steroid biosynthesis	Lipid metabolism	Metabolism	1	0.0416667
ko00120	Primary bile acid biosynthesis	31	0.365861	1.07198	0.372274	0.849452	0.838737	2108	tags=23%, list=11%, signal=20%	LOC100496109/cyp46a1.2/LOC100145328/baat/scp2/cyp7a1/LOC100145331	Primary bile acid biosynthesis	Lipid metabolism	Metabolism	7	0.225806
ko00130	Ubiquinone and other terpenoid-quinone biosynthesis	12	-0.472566	-1.17265	0.248337	0.825474	0.815062	1544	tags=83%, list=8%, signal=77%	coq3/nqo1/coq7/LOC594976/ggcx/tat/vkorc1/coq2/coq5/vkorc1l1	Ubiquinone and other terpenoid-quinone biosynthesis	Metabolism of cofactors and vitamins	Metabolism	10	0.833333
ko00140	Steroid hormone biosynthesis	66	0.318158	1.06183	0.357988	0.849344	0.838631	5228	tags=44%, list=26%, signal=32%	ugt2a1/LOC100497503/akr1c1/LOC100497808/sult1e1/LOC100487054/LOC100145323/cyp7a1/LOC116406461/LOC100497556/cyp21a2.1/srd5a2/srd5a1/cyp7b1/sult2b1/LOC116406635/ugt1a6/cyp3a4.2/rdh16/LOC116410450/akr1d1/LOC101731511/LOC100494106/LOC100498051/akr1c8p/cyp17a1/akr1c2/sts/LOC100498399	Steroid hormone biosynthesis	Lipid metabolism	Metabolism	29	0.439394
ko00190	Oxidative phosphorylation	134	0.329994	1.22444	0.116622	0.687961	0.679283	2041	tags=16%, list=10%, signal=14%	ndufb2/LOC100127850/ndufa4/COX1/ND3/COX3/atp5pd/ATP6/cox11/ndufb7/atp6v1a/ndufb1/ndufs6/atp6v0a2/uqcrq/atp6v1g3/atp6v1e1/atp5f1b/sdhd/ndufa7/cyct	Oxidative phosphorylation	Energy metabolism	Metabolism	21	0.156716
ko00220	Arginine biosynthesis	21	0.25572	0.689304	0.885621	0.94832	0.936357	1300	tags=10%, list=7%, signal=9%	LOC101735201/glul	Arginine biosynthesis	Amino acid metabolism	Metabolism	2	0.0952381
ko00230	Purine metabolism	127	-0.22114	-0.922227	0.673077	0.888522	0.877314	4509	tags=30%, list=23%, signal=23%	ampd1/entpd6/pde3a/paics.1/pde11a/gucy1b1/adcy5/pde6b/LOC100485140/nudt9/pde8a/pde6a/nt5c2/gmps/prune1/LOC116408752/gmpr/pde4a/pde10a/ak8/pfas/ppat/guk1/dguok/pde8b/papss1/ntpcr/nt5m/ak9/rrm2.2/rrm2.1/adsl/ampd2/adprm.2/rrm2b/adk/gart/cant1	Purine metabolism	Nucleotide metabolism	Metabolism	38	0.299213
ko00240	Pyrimidine metabolism	56	-0.348682	-1.25571	0.0798817	0.653484	0.645241	1633	tags=21%, list=8%, signal=20%	tyms/upp1/dhodh/nt5m/ak9/rrm2.2/rrm2.1/rrm2b/upb1/cmpk2/nt5c3a/cant1	Pyrimidine metabolism	Nucleotide metabolism	Metabolism	12	0.214286
ko00250	Alanine, aspartate and glutamate metabolism	36	-0.25578	-0.841588	0.741144	0.892323	0.881067	3467	tags=28%, list=17%, signal=23%	asrgl1/ddo/LOC100496394/nit2/ppat/aldh5a1/aldh4a1/LOC394904/adsl/abat	Alanine, aspartate and glutamate metabolism	Amino acid metabolism	Metabolism	10	0.277778
ko00260	Glycine, serine and threonine metabolism	42	0.197393	0.605169	0.981366	0.985632	0.973199	3484	tags=17%, list=18%, signal=14%	maoa/bhmt/cbs/aoc3/gcat/sardh/srr	Glycine, serine and threonine metabolism	Amino acid metabolism	Metabolism	7	0.166667
ko00270	Cysteine and methionine metabolism	48	-0.20258	-0.709148	0.946479	0.982895	0.970496	3174	tags=19%, list=16%, signal=16%	LOC100492858/ahcyl2/psat1/phgdh/LOC100496394/dnmt3a/ahcy/mtap/gss	Cysteine and methionine metabolism	Amino acid metabolism	Metabolism	9	0.1875
ko00280	Valine, leucine and isoleucine degradation	50	-0.275633	-0.976769	0.495751	0.86246	0.85158	3026	tags=26%, list=15%, signal=22%	dbt/acsf3/LOC100496394/echs1/auh/acadsb/aox1/aldh9a1/pccb/acaa2/hadh/abat/ivd	Valine, leucine and isoleucine degradation	Amino acid metabolism	Metabolism	13	0.26
ko00310	Lysine degradation	63	0.273897	0.906048	0.630564	0.882275	0.871146	3889	tags=27%, list=20%, signal=22%	tmlhe/dot1l/plod2/setdb1/ehhadh/smyd3/smyd2/camkmt/prdm6/aldh2/dhtkd1/kmt5c/kmt2d/nsd1/acat2/setd7/bbox1	Lysine degradation	Amino acid metabolism	Metabolism	17	0.269841
ko00330	Arginine and proline metabolism	55	0.294198	0.948671	0.550152	0.86246	0.85158	3144	tags=20%, list=16%, signal=17%	SAT2/maoa/aldh18a1/cndp1/pycr3/darmin/ckb/aldh2/hoga1/p4ha3/sat1	Arginine and proline metabolism	Amino acid metabolism	Metabolism	11	0.2
ko00340	Histidine metabolism	23	0.567496	1.56811	0.0206677	0.515579	0.509076	2538	tags=30%, list=13%, signal=27%	aldh3b2/maoa/hal.1/aspa/cndp1/darmin/aldh2	Histidine metabolism	Amino acid metabolism	Metabolism	7	0.304348
ko00350	Tyrosine metabolism	46	0.375457	1.16501	0.236392	0.825474	0.815062	1084	tags=13%, list=5%, signal=12%	il4i1/aldh3b2/adh6/maoa/adh5/adh1	Tyrosine metabolism	Amino acid metabolism	Metabolism	6	0.130435
ko00360	Phenylalanine metabolism	17	0.550879	1.40529	0.0696095	0.653484	0.645241	617	tags=18%, list=3%, signal=17%	il4i1/aldh3b2/maoa	Phenylalanine metabolism	Amino acid metabolism	Metabolism	3	0.176471
ko00380	Tryptophan metabolism	49	0.223644	0.705198	0.934985	0.981033	0.968658	4043	tags=22%, list=20%, signal=18%	il4i1/maoa/ehhadh/tph1/aldh2/dhtkd1/haao/LOC100493336/acat2/aanat/aldh8a1	Tryptophan metabolism	Amino acid metabolism	Metabolism	11	0.22449
ko00410	beta-Alanine metabolism	32	-0.262136	-0.826427	0.768595	0.902913	0.891523	568	tags=19%, list=3%, signal=18%	aoc2/echs1/aldh9a1/upb1/abat/csad	beta-Alanine metabolism	Metabolism of other amino acids	Metabolism	6	0.1875
ko00430	Taurine and hypotaurine metabolism	18	-0.447219	-1.23216	0.186441	0.802007	0.791891	4349	tags=50%, list=22%, signal=39%	LOC100497738/gadl1/LOC100497580/LOC100496940/ggt7/LOC100488333/LOC100497423/LOC116408197/csad	Taurine and hypotaurine metabolism	Metabolism of other amino acids	Metabolism	9	0.5
ko00450	Selenocompound metabolism	20	0.456471	1.2089	0.224626	0.825474	0.815062	4747	tags=35%, list=24%, signal=27%	mars2/mars1/txnrd3/txnrd2/papss2/pstk/sephs3	Selenocompound metabolism	Metabolism of other amino acids	Metabolism	7	0.35
ko00480	Glutathione metabolism	59	-0.264348	-0.967059	0.547337	0.86246	0.85158	4762	tags=29%, list=24%, signal=22%	chac1/gpx1/ggct/gstp1/LOC734071/txndc12/gsto1/lap3/idh2/anpep/ggt7/nat8.1/rrm2.2/rrm2.1/rrm2b/LOC100498331/gss	Glutathione metabolism	Metabolism of other amino acids	Metabolism	17	0.288136
ko00500	Starch and sucrose metabolism	30	0.223947	0.648167	0.946372	0.982895	0.970496	2566	tags=17%, list=13%, signal=15%	pgm2/agl/pgm2l1/gck/LOC100485534	Starch and sucrose metabolism	Carbohydrate metabolism	Metabolism	5	0.166667
ko00510	N-Glycan biosynthesis	57	0.336203	1.09689	0.320359	0.849344	0.838631	1951	tags=14%, list=10%, signal=13%	alg14/alg2/man1a2/mgat4b/st6gal2/LOC105945212/alg9/alg12	N-Glycan biosynthesis	Glycan biosynthesis and metabolism	Metabolism	8	0.140351
ko00511	Other glycan degradation	21	0.394999	1.06473	0.392157	0.853609	0.842842	614	tags=14%, list=3%, signal=14%	man2b1/hexb/fuca2	Other glycan degradation	Glycan biosynthesis and metabolism	Metabolism	3	0.142857
ko00512	Mucin type O-glycan biosynthesis	37	0.449965	1.34312	0.0787402	0.653484	0.645241	2297	tags=22%, list=12%, signal=19%	galnt13/galnt5/abo2/galnt17/galnt2/galnt7/b3gnt3.2/LOC100494334	Mucin type O-glycan biosynthesis	Glycan biosynthesis and metabolism	Metabolism	8	0.216216
ko00513	Various types of N-glycan biosynthesis	48	0.398188	1.24529	0.139104	0.748068	0.738632	1951	tags=17%, list=10%, signal=15%	alg14/hexb/alg2/man1a2/mgat4b/alg9/st3gal3/alg12	Various types of N-glycan biosynthesis	Glycan biosynthesis and metabolism	Metabolism	8	0.166667
ko00514	Other types of O-glycan biosynthesis	49	0.501031	1.57986	0.00619195	0.374613	0.369888	1935	tags=22%, list=10%, signal=20%	galnt13/galnt5/galnt17/rfng/pofut2/galnt2/xxylt1/galnt7/st6gal2/b3glct/st3gal3	Other types of O-glycan biosynthesis	Glycan biosynthesis and metabolism	Metabolism	11	0.22449
ko00515	Mannose type O-glycan biosynthesis	28	0.370934	1.06131	0.3696	0.849452	0.838737	1935	tags=21%, list=10%, signal=19%	fkrp/pomgnt2/large2/fktn/LOC105945212/st3gal3	Mannose type O-glycan biosynthesis	Glycan biosynthesis and metabolism	Metabolism	6	0.214286
ko00520	Amino sugar and nucleotide sugar metabolism	51	0.273383	0.873515	0.6875	0.888522	0.877314	1756	tags=12%, list=9%, signal=11%	hexb/fcsk/renbp/pgm2/gck/ugdhl	Amino sugar and nucleotide sugar metabolism	Carbohydrate metabolism	Metabolism	6	0.117647
ko00531	Glycosaminoglycan degradation	18	0.401026	1.04005	0.409168	0.853609	0.842842	5087	tags=44%, list=26%, signal=33%	hexb/ids/gusb/sgsh/hpse2/galns/hgsnat/hyal2	Glycosaminoglycan degradation	Glycan biosynthesis and metabolism	Metabolism	8	0.444444
ko00532	Glycosaminoglycan biosynthesis - chondroitin sulfate / dermatan sulfate	21	-0.385252	-1.09044	0.323077	0.849344	0.838631	3724	tags=24%, list=19%, signal=19%	xylt2/b3galt6/chsy1/chpf2/chsy3	Glycosaminoglycan biosynthesis - chondroitin sulfate / dermatan sulfate	Glycan biosynthesis and metabolism	Metabolism	5	0.238095
ko00533	Glycosaminoglycan biosynthesis - keratan sulfate	20	0.457613	1.21193	0.221298	0.825474	0.815062	1935	tags=20%, list=10%, signal=18%	LOC100489267/b4galt4/chst1/st3gal3	Glycosaminoglycan biosynthesis - keratan sulfate	Glycan biosynthesis and metabolism	Metabolism	4	0.2
ko00534	Glycosaminoglycan biosynthesis - heparan sulfate / heparin	22	0.264154	0.719076	0.862237	0.938492	0.926654	4352	tags=27%, list=22%, signal=21%	hs3st5/glce/ndst2/hs3st1/hs6st2/b4galt7	Glycosaminoglycan biosynthesis - heparan sulfate / heparin	Glycan biosynthesis and metabolism	Metabolism	6	0.272727
ko00561	Glycerolipid metabolism	71	0.253026	0.853233	0.729885	0.892323	0.881067	5458	tags=32%, list=27%, signal=24%	LOC100135382/LOC100485787/LOC101732347/agpat2/gpat4/plpp3/aldh2/dgat2l6/dgkk/dgka/cel/lpl/lipc/agpat3/dgkh/mboat2/glyctk/mogat2.2/dgke/dgat1/gpat3/dgki/akr1a1	Glycerolipid metabolism	Lipid metabolism	Metabolism	23	0.323944
ko00562	Inositol phosphate metabolism	80	-0.265491	-1.03657	0.356913	0.849344	0.838631	3407	tags=20%, list=17%, signal=17%	pip4k2c/mtmr8/pik3c2a/pten/mtmr4/pip4k2b/inpp4b/plch1/pip5k1a/plcb2/mtmr1/pi4k2b/itpkc/pi4ka/ocrl/pik3cb	Inositol phosphate metabolism	Carbohydrate metabolism	Metabolism	16	0.2
ko00563	Glycosylphosphatidylinositol (GPI)-anchor biosynthesis	28	0.468304	1.3399	0.1184	0.687961	0.679283	3381	tags=29%, list=17%, signal=24%	pigg/pigh/pigk/pigt/pigc/pgap1/dpm2/pigs	Glycosylphosphatidylinositol (GPI)-anchor biosynthesis	Glycan biosynthesis and metabolism	Metabolism	8	0.285714
ko00564	Glycerophospholipid metabolism	103	0.284469	1.02139	0.419532	0.855641	0.844848	2633	tags=17%, list=13%, signal=14%	pnpla7/LOC100135382/mboat7/LOC100485787/cds2/LOC101732347/agpat2/plaat3/lpcat4/pcyt1b/LOC101732808/pla2g4a/gpat4/plpp3/ache/pla2g4d/dgkk	Glycerophospholipid metabolism	Lipid metabolism	Metabolism	17	0.165049
ko00565	Ether lipid metabolism	47	0.341664	1.06692	0.355932	0.849344	0.838631	2580	tags=19%, list=13%, signal=17%	LOC100135382/pla2g7/plaat3/lpcat4/LOC101732808/pla2g4a/plpp3/gdpd1/pla2g4d	Ether lipid metabolism	Lipid metabolism	Metabolism	9	0.191489
ko00590	Arachidonic acid metabolism	62	-0.250978	-0.917275	0.658537	0.888522	0.877314	3426	tags=24%, list=17%, signal=20%	LOC116409681/ptgis/cbr1.1/LOC116406435/alox5/obp/LOC116407767/pla2g1bl/prxl2b/ptges3/LOC734139/cbr1.3/pla2g2d/ptgds/akr1c3	Arachidonic acid metabolism	Lipid metabolism	Metabolism	15	0.241935
ko00591	Linoleic acid metabolism	30	0.385809	1.11664	0.299685	0.835099	0.824565	3857	tags=30%, list=19%, signal=24%	LOC100497503/LOC100497808/LOC100487054/plaat3/LOC101732808/pla2g4a/pla2g4d/LOC116406635/cyp3a4.2	Linoleic acid metabolism	Lipid metabolism	Metabolism	9	0.3
ko00592	alpha-Linolenic acid metabolism	24	0.243867	0.68297	0.914197	0.970331	0.958092	2580	tags=17%, list=13%, signal=15%	plaat3/LOC101732808/pla2g4a/pla2g4d	alpha-Linolenic acid metabolism	Lipid metabolism	Metabolism	4	0.166667
ko00600	Sphingolipid metabolism	54	0.344229	1.10522	0.310665	0.844728	0.834073	738	tags=7%, list=4%, signal=7%	cers5/cers6/LOC100135382/cers4	Sphingolipid metabolism	Lipid metabolism	Metabolism	4	0.0740741
ko00601	Glycosphingolipid biosynthesis - lacto and neolacto series	57	0.397464	1.29676	0.100299	0.674235	0.66573	4286	tags=33%, list=22%, signal=26%	b3gnt5/LOC116409818/fut7/b4galt4/LOC100488200/LOC100492907/b3galt1/b3gnt3.2/fut6.2/st3gal3/LOC100494334/LOC116410429/st3gal6/LOC108646249/fut3/fut6/abo.1/b4galt1.1/a4galt	Glycosphingolipid biosynthesis - lacto and neolacto series	Glycan biosynthesis and metabolism	Metabolism	19	0.333333
ko00603	Glycosphingolipid biosynthesis - globo and isoglobo series	17	0.278462	0.710353	0.855688	0.938492	0.926654	298	tags=6%, list=1%, signal=6%	hexb	Glycosphingolipid biosynthesis - globo and isoglobo series	Glycan biosynthesis and metabolism	Metabolism	1	0.0588235
ko00604	Glycosphingolipid biosynthesis - ganglio series	16	0.583281	1.45371	0.0383275	0.618351	0.610551	298	tags=12%, list=1%, signal=12%	st8sia5/hexb	Glycosphingolipid biosynthesis - ganglio series	Glycan biosynthesis and metabolism	Metabolism	2	0.125
ko00620	Pyruvate metabolism	51	0.34833	1.11299	0.289634	0.835099	0.824565	3397	tags=24%, list=17%, signal=20%	acyp2/acyp1/adh6/adh5/adh1/acss2.1/acacb/pdhx/aldh2/pck1/acss1/acat2	Pyruvate metabolism	Carbohydrate metabolism	Metabolism	12	0.235294
ko00630	Glyoxylate and dicarboxylate metabolism	34	0.279943	0.825361	0.736593	0.892323	0.881067	4692	tags=29%, list=24%, signal=23%	hao2/glul/hyi/acss2.1/hoga1/acss1/acat2/glyctk/mcee/cs	Glyoxylate and dicarboxylate metabolism	Carbohydrate metabolism	Metabolism	10	0.294118
ko00640	Propanoate metabolism	30	-0.196471	-0.612818	0.970109	0.985632	0.973199	3026	tags=17%, list=15%, signal=14%	dbt/acss2.2/echs1/pccb/abat	Propanoate metabolism	Carbohydrate metabolism	Metabolism	5	0.166667
ko00650	Butanoate metabolism	20	0.308984	0.818301	0.738769	0.892323	0.881067	3399	tags=25%, list=17%, signal=21%	aacs/ehhadh/gad1.2/acat2/hmgcl	Butanoate metabolism	Carbohydrate metabolism	Metabolism	5	0.25
ko00670	One carbon pool by folate	22	-0.487984	-1.39599	0.0831169	0.653484	0.645241	3141	tags=32%, list=16%, signal=27%	LOC100485140/LOC116408752/tyms/aldh1l1/mthfd2l/mtfmt/gart	One carbon pool by folate	Metabolism of cofactors and vitamins	Metabolism	7	0.318182
ko00730	Thiamine metabolism	13	-0.450302	-1.13834	0.300683	0.835099	0.824565	2351	tags=31%, list=12%, signal=27%	ak8/alpl/ntpcr/thtpa	Thiamine metabolism	Metabolism of cofactors and vitamins	Metabolism	4	0.307692
ko00760	Nicotinate and nicotinamide metabolism	73	0.302601	1.02518	0.420749	0.855641	0.844848	2115	tags=15%, list=11%, signal=14%	LOC100491286/LOC548368/LOC100491384/sirt3.1/sirt7/sirt2/qprt/cd38/LOC100495335/LOC100127826/LOC100497161	Nicotinate and nicotinamide metabolism	Metabolism of cofactors and vitamins	Metabolism	11	0.150685
ko00770	Pantothenate and CoA biosynthesis	22	-0.416435	-1.19131	0.215584	0.825474	0.815062	5300	tags=45%, list=27%, signal=33%	aldh3a2/ppcs/aldh16a1/ppcdc/dpys/gadl1/pank1/pank2/upb1/csad	Pantothenate and CoA biosynthesis	Metabolism of cofactors and vitamins	Metabolism	10	0.454545
ko00790	Folate biosynthesis	37	-0.434047	-1.43921	0.0544959	0.653484	0.645241	3426	tags=32%, list=17%, signal=27%	spr/LOC116409681/cbr1.1/LOC116406435/qdpr/alpl/LOC734139/ggh/th2/cbr1.3/fpgs/akr1c3	Folate biosynthesis	Metabolism of cofactors and vitamins	Metabolism	12	0.324324
ko00830	Retinol metabolism	57	0.521319	1.70085	0.00149701	0.362275	0.357706	3863	tags=37%, list=19%, signal=30%	aldh1a2/rdh7.2/adh6/rpe65/ugt2a1/adh5/LOC100170425/LOC100497503/LOC100497808/adh1/rdh7/LOC100487054/rdh8/aldh1a1/LOC116406461/LOC100493336/LOC116406635/LOC100488563/ugt1a6/cyp3a4.2/rdh16	Retinol metabolism	Metabolism of cofactors and vitamins	Metabolism	21	0.368421
ko00860	Porphyrin and chlorophyll metabolism	28	0.295567	0.845666	0.6976	0.888522	0.877314	4529	tags=36%, list=23%, signal=28%	ugt2a1/mmab/urod/hmox2/LOC116406461/gusb/blvra/ugt1a6/alad/eprs1	Porphyrin and chlorophyll metabolism	Metabolism of cofactors and vitamins	Metabolism	10	0.357143
ko00900	Terpenoid backbone biosynthesis	20	0.414704	1.09829	0.347754	0.849344	0.838631	3850	tags=30%, list=19%, signal=24%	nus1/idi1/pmvk/pcyox1/acat2/ggps1	Terpenoid backbone biosynthesis	Metabolism of terpenoids and polyketides	Metabolism	6	0.3
ko00910	Nitrogen metabolism	16	-0.319417	-0.862006	0.626168	0.882275	0.871146	2204	tags=25%, list=11%, signal=22%	LOC100496280/ca4.2/LOC394904/ca8	Nitrogen metabolism	Energy metabolism	Metabolism	4	0.25
ko00920	Sulfur metabolism	11	-0.285229	-0.690825	0.859375	0.938492	0.926654	3699	tags=36%, list=19%, signal=30%	selenbp1/impad1/LOC100492858/papss1	Sulfur metabolism	Energy metabolism	Metabolism	4	0.363636
ko00970	Aminoacyl-tRNA biosynthesis	46	0.44234	1.37254	0.0684292	0.653484	0.645241	4098	tags=30%, list=21%, signal=24%	mars2/LOC108645639/tars3/gatb/sars2/kars1/nars1/mars1/qars1/wars2/cars1/aars1/tars2/pstk	Aminoacyl-tRNA biosynthesis	Translation	Genetic Information Processing	14	0.304348
ko00980	Metabolism of xenobiotics by cytochrome P450	46	0.367636	1.14074	0.261275	0.825474	0.815062	3516	tags=30%, list=18%, signal=25%	aldh3b2/adh6/ugt2a1/adh5/mgst1/adh1/LOC100127860/LOC116406634/LOC116406461/gstt1/ephx1/hpgds/ugt1a6/gstk1	Metabolism of xenobiotics by cytochrome P450	Xenobiotics biodegradation and metabolism	Metabolism	14	0.304348
ko00982	Drug metabolism - cytochrome P450	50	0.51165	1.61855	0.00616333	0.374613	0.369888	3516	tags=38%, list=18%, signal=31%	LOC100492603/aldh3b2/adh6/ugt2a1/maoa/adh5/mgst1/adh1/LOC100127860/LOC100489107/fmo2/LOC116406461/gstt1/LOC100489408/fmo1/LOC100493336/hpgds/ugt1a6/gstk1	Drug metabolism - cytochrome P450	Xenobiotics biodegradation and metabolism	Metabolism	19	0.38
ko00983	Drug metabolism - other enzymes	61	0.359371	1.19081	0.189349	0.802007	0.791891	3042	tags=25%, list=15%, signal=21%	nme6/ugt2a1/tk2/itpa/mgst1/tk1/impdh2/uck1/LOC100127860/nme7/LOC116406461/hprt1/gstt1/gusb/uck2	Drug metabolism - other enzymes	Xenobiotics biodegradation and metabolism	Metabolism	15	0.245902
ko01040	Biosynthesis of unsaturated fatty acids	36	-0.355674	-1.17027	0.20436	0.824251	0.813853	5023	tags=42%, list=25%, signal=31%	elovl7/tecr/hacd4/acox3/hsd17b4/LOC100497738/elovl1/LOC100497580/LOC100496940/elovl2/LOC100488333/acot2/LOC100497423/LOC116408197/LOC100498625	Biosynthesis of unsaturated fatty acids	Lipid metabolism	Metabolism	15	0.416667
ko02010	ABC transporters	45	-0.28109	-0.966681	0.519663	0.86246	0.85158	4026	tags=36%, list=20%, signal=28%	abcg4/abcc4/abcc8/abcg5/abca5/abcb8/abca2/abcb7/LOC116411106/LOC100489744/abcb6/abcd3/LOC100485969/abca4/abca10/abca12	ABC transporters	Membrane transport	Environmental Information Processing	16	0.355556
ko03008	Ribosome biogenesis in eukaryotes	82	0.30895	1.06705	0.357143	0.849344	0.838631	4182	tags=24%, list=21%, signal=19%	riok2/gnl2/spata5/rexo5/tbl3/nop10/pol/gtpbp4/LOC116407956/nop58/rrp7a/wdr75/ak6/rcl1/drosha/utp18/pop1/utp4/pop4/tirap	Ribosome biogenesis in eukaryotes	Translation	Genetic Information Processing	20	0.243902
ko03010	Ribosome	129	0.264123	0.975513	0.517333	0.86246	0.85158	4233	tags=23%, list=21%, signal=18%	rpl26/mrpl1/rps8/rpl36a/rpl8/mrpl14/mrpl22/mrpl19/mrpl17/mrpl13/mrpl9/rps19/mrpl20/mrps10/mrps18c/rpl3l/rps4x/rps16/rpl10a/Mrpl36/mrps6/rpl36/rps12/mrps9/rpl37/rps18/rpl3/mrps17/mrps7/rps23	Ribosome	Translation	Genetic Information Processing	30	0.232558
ko03013	RNA transport	102	-0.227347	-0.920979	0.637011	0.882275	0.871146	4090	tags=25%, list=21%, signal=20%	ipo5/tnpo2/nup37/nxf1/thoc6/kpna6/xpo5/nmd3/LOC100490733/ndc1/kpna2/casc3/aaas/cse1l/nup93/rbm8a/rnps1/pym1/acin1/ipo11/sumo3/thoc7/thoc5/ranbp2/tmem33	RNA transport	Translation	Genetic Information Processing	25	0.245098
ko03015	mRNA surveillance pathway	98	0.252523	0.893372	0.693069	0.888522	0.877314	1367	tags=10%, list=7%, signal=10%	ppp2r1a/etf1/rngtt/wdr33/ppp2r3a/eif4a3.1/ppp1cc/clp1/LOC105948070/cstf1	mRNA surveillance pathway	Translation	Genetic Information Processing	10	0.102041
ko03018	RNA degradation	74	0.229753	0.77977	0.868687	0.938492	0.926654	3898	tags=22%, list=20%, signal=17%	wdr61/dhx36/tc1a/exosc7/btg3/mphosph6/cnot10/tob2/cnot7/dcp2/lsm1/btg5.2/lsm3/exosc8/pabpc4/btg5.1	RNA degradation	Folding, sorting and degradation	Genetic Information Processing	16	0.216216
ko03020	RNA polymerase	33	0.249822	0.734635	0.866562	0.938492	0.926654	7485	tags=48%, list=38%, signal=30%	polr2a/polr2k/polr3d/polr1b/polr1a/polr2h/polr2c/polr3f/polr3b/LOC496835/polr2j/polr1e/polr1d.2/polr2l.2/crcp/polr2i	RNA polymerase	Transcription	Genetic Information Processing	16	0.484848
ko03022	Basal transcription factors	40	-0.354054	-1.18504	0.195531	0.802007	0.791891	1727	tags=35%, list=9%, signal=32%	gtf2e2/taf7/gtf2b/taf15/gtf2f1/taf6l/taf2/gtf2i/tbpl1/gtf2h3/gtf2h5/taf4/taf12/gtf2e1.2	Basal transcription factors	Transcription	Genetic Information Processing	14	0.35
ko03030	DNA replication	38	-0.373415	-1.23855	0.154696	0.777742	0.767932	5055	tags=39%, list=25%, signal=29%	pole3/prim1/mcm5/MGC146443/pola2/LOC734092/rpa3/pole4/pold3/mcm7/LOC100493932/dna2/rfc5/pold1/ssbp1	DNA replication	Replication and repair	Genetic Information Processing	15	0.394737
ko03040	Spliceosome	127	0.306924	1.12885	0.253369	0.825474	0.815062	3158	tags=20%, list=16%, signal=17%	snrpg/sf3a2/snrnp27/rp9/dhx16/snrnp200/eif4a3.1/hspa8/srsf4/bud31/snrpe/dhx8/prpf40b/bcas2/srsf7/prpf40a/srsf5a/srsf2/thoc2/prpf19/srsf9/rbm25/lsm3/hnrnpm/ccdc12	Spliceosome	Transcription	Genetic Information Processing	25	0.19685
ko03050	Proteasome	44	0.279372	0.862391	0.684292	0.888522	0.877314	4060	tags=23%, list=20%, signal=18%	psmd2/psmb7/psmb4/psma2/psma1/psmc3/psmb3/psmb9/psmc5/psmd3	Proteasome	Folding, sorting and degradation	Genetic Information Processing	10	0.227273
ko03060	Protein export	22	0.31608	0.860429	0.67423	0.888522	0.877314	3476	tags=18%, list=17%, signal=15%	srp19/immp1l/srp72/sec61a1	Protein export	Folding, sorting and degradation	Genetic Information Processing	4	0.181818
ko03320	PPAR signaling pathway	68	0.370889	1.24259	0.119645	0.687961	0.679283	3733	tags=25%, list=19%, signal=20%	LOC100496109/ubc/pparg/rxra/LOC100494473/ehhadh/scp2/cyp7a1/LOC100145331/fabp3/LOC100492865/pck1/scd/LOC101734278/LOC116407844/lpl/aqp7	PPAR signaling pathway	Endocrine system	Organismal Systems	17	0.25
ko03410	Base excision repair	44	-0.260197	-0.888621	0.654596	0.888522	0.877314	3538	tags=27%, list=18%, signal=22%	marchf7/parp4.1/parp1/pole4/pold3/parp3/atox1/neil3/pold1/polb/mbd4/LOC101733406	Base excision repair	Replication and repair	Genetic Information Processing	12	0.272727
ko03420	Nucleotide excision repair	41	-0.351554	-1.18278	0.192737	0.802007	0.791891	3097	tags=24%, list=16%, signal=21%	rpa3/pole4/pold3/cetn1/ercc8/gtf2h3/rad23b/gtf2h5/rfc5/pold1	Nucleotide excision repair	Replication and repair	Genetic Information Processing	10	0.243902
ko03430	Mismatch repair	21	-0.506064	-1.4324	0.0666667	0.653484	0.645241	3097	tags=33%, list=16%, signal=28%	rpa3/pold3/pms2/msh6/rfc5/pold1/ssbp1	Mismatch repair	Replication and repair	Genetic Information Processing	7	0.333333
ko03440	Homologous recombination	38	0.310465	0.933928	0.55625	0.86246	0.85158	1895	tags=16%, list=10%, signal=14%	abraxas1/rad51c/rad54b/nbn/rad51d/rad54l	Homologous recombination	Replication and repair	Genetic Information Processing	6	0.157895
ko03450	Non-homologous end-joining	14	0.344267	0.821101	0.709619	0.892323	0.881067	6352	tags=50%, list=32%, signal=34%	nhej1/LOC101734301/xrcc6/polm/prkdc/dclre1c/xrcc4	Non-homologous end-joining	Replication and repair	Genetic Information Processing	7	0.5
ko03460	Fanconi anemia pathway	54	-0.256727	-0.917746	0.630986	0.882275	0.871146	2218	tags=15%, list=11%, signal=13%	rmi2/pms2/fancd2/poln/brca1/atr/eme2/polk	Fanconi anemia pathway	Replication and repair	Genetic Information Processing	8	0.148148
ko04010	MAPK signaling pathway	287	0.303528	1.22695	0.0712589	0.653484	0.645241	3108	tags=21%, list=16%, signal=18%	nras/rac2/ngf/rapgef2/kdrl/tgfbr2.2/prkcg/vegfb/csf1r/mras/mapt/nlk/raf1/hspa8/cacna1i/elk1/tab1/fgfr1/dusp5/LOC108647353/rasgrp2/ntf4/stk3/tnfrsf1a/fas/rps6ka5/elk4/dusp6/mapk14/jun/traf6/ptprr/tgfbr1/grb2/LOC105946713/pla2g4a/rasa2/cacna1b/cacng5/map2k1/flnb/mapk12/max/tab2/map3k8/stk4/pdgfa/tgfb2/pla2g4d/map3k13/igf1/atf4/cacnb1/ngfr/tek/efna4/flt3lg/nfatc1/ppp3cc	MAPK signaling pathway	Signal transduction	Environmental Information Processing	59	0.205575
ko04012	ErbB signaling pathway	77	0.314444	1.07043	0.349782	0.849344	0.838631	2353	tags=13%, list=12%, signal=11%	nras/pak5/prkcg/stat5b/raf1/elk1/jun/grb2/map2k1/LOC100496658	ErbB signaling pathway	Signal transduction	Environmental Information Processing	10	0.12987
ko04013	MAPK signaling pathway - fly	89	0.34723	1.21705	0.144866	0.762123	0.75251	2268	tags=21%, list=11%, signal=19%	tnik/ube2d1/tle4/cic/tle1/etv6/ptpn11b/mapk14/jun/traf6/grb2/map3k9/pfn2/LOC116411731/map2k1/mapk12/tab2/cnksr2/pfn1	MAPK signaling pathway - fly	Signal transduction	Environmental Information Processing	19	0.213483
ko04014	Ras signaling pathway	237	0.307698	1.21904	0.089441	0.653484	0.645241	2910	tags=19%, list=15%, signal=17%	nras/pak5/rac2/rasal1/ngf/kdrl/prkcg/gngt1/TRAV9-2/vegfb/csf1r/rgl2/mras/htr7l/rgl3/raf1/elk1/fgfr1/LOC108647353/rasgrp2/ntf4/rassf5/ets2/rala/plaat3/ptpn11b/rel/grb2/LOC105946713/pla2g4a/rasa2/map2k1/grin2a/rab5c/LOC100496658/stk4/zap70/pdgfa/pla2g4d/igf1/trac/rin1/LOC100493193/ngfr/tek/efna4	Ras signaling pathway	Signal transduction	Environmental Information Processing	46	0.194093
ko04015	Rap1 signaling pathway	216	0.311262	1.22218	0.0923845	0.653484	0.645241	3545	tags=23%, list=18%, signal=19%	nras/rac2/ngf/rapgef2/kdrl/lpar3/prkcg/TRAV9-2/vegfb/csf1r/mras/adcy9/raf1/plcb1/fgfr1/rasgrp2/rassf5/rala/ctnnb1/fyb1/tln1/magi2/mapk14/vav3/pfn2/map2k1/grin2a/lpar5/mapk12/lpar4/pfn1/LOC100496658/pdgfa/drd2/igf1/Pol/trac/LOC100491885/LOC100493193/ngfr/tek/efna4/lcp2/dock4/actg1/fgf22/ralgds/rasgrp3/itga2b.2/LOC101731775	Rap1 signaling pathway	Signal transduction	Environmental Information Processing	50	0.231481
ko04020	Calcium signaling pathway	269	0.255599	1.02563	0.386114	0.849452	0.838737	3108	tags=16%, list=16%, signal=14%	tpcn2/ngf/kdrl/prkcg/LOC548369/drd1/TRAV9-2/vegfb/htr7l/htr2a/adcy9/tnnc1/cacna1i/plcb1/gna14/chrm2/ednrb/LOC105948139/fgfr1/IGHV3-74/LOC108647353/slc25a4/tnnc2/slc25a5/ptafr/gdnf/cd38/LOC116412424/slc8a1/LOC105946713/cacna1b/grin2a/mcu/pde1b/LOC100496658/pdgfa/tbxa2r/IGHV3-7/trac/ednrb2/LOC100493193/orai2/LOC100488346/ppp3cc	Calcium signaling pathway	Signal transduction	Environmental Information Processing	44	0.163569
ko04022	cGMP-PKG signaling pathway	162	0.204581	0.775578	0.935864	0.981033	0.968658	3950	tags=19%, list=20%, signal=15%	kcnmb3/atp1b1/adcy9/raf1/pde3b/plcb1/LOC100495677/ednrb/ppp1cc/slc25a4/cngb1/slc25a5/slc8a1/adra2a/map2k1/adora3.1/gtf2ird1/rock2/atf4/ednrb2/LOC100488346/nfatc1/ppp3cc/cnga1/prkce/atp2b3/gucy1a2/pik3cg/prkg1/adcy7	cGMP-PKG signaling pathway	Signal transduction	Environmental Information Processing	30	0.185185
ko04024	cAMP signaling pathway	210	0.239342	0.93463	0.624526	0.882275	0.871146	3713	tags=21%, list=19%, signal=18%	rac2/amh/gli3/atp1b1/drd1/adcy9/vipr2/raf1/pde3b/chrm2/cnga4/ppp1cc/LOC108647353/LOC100492010/cngb1/jun/vav3/LOC105946713/grin3a/map2k1/grin2a/glp1r/gipr/tshr/gabbr1/gabbr2/ppp1r1b/rock2/drd2/hcar2/Pol/sucnr1/orai2/LOC100488346/nfatc1/htr1b/cnga1/fos/pde4b/sstr5/gria4/adcyap1/cga/LOC100485409/atp2b3	cAMP signaling pathway	Signal transduction	Environmental Information Processing	45	0.214286
ko04060	Cytokine-cytokine receptor interaction	219	0.351588	1.38426	0.0136646	0.515579	0.509076	4287	tags=29%, list=22%, signal=23%	amh/ngf/il10/prl.2/il15/tnfsf11/inhbc.2/tnfrsf14/cxcl8/tgfbr2.2/ccl5/csf1r/il6st/il16/il4r/il2rb/tnfsf10/il11ra/tnfrsf9/LOC100498389/bmp8/LOC100491382/tnfrsf1a/il13ra2/fas/LOC100491070/cxcr3/tgfbr1/gdf5/nodal3.1/csf2rb/eda2r/tgfb2/inhba/prlr/ngfr/edar/LOC101733452/LOC100496393/il5ra/il18/LOC105946938/epo/lif/gdf10/gdf11.1/ctf1/bmp10/il1r2/bmp3/LOC116409784/tgfbr2/bmp4/eda/LOC100493914/cxcr6/mpl/i…	Cytokine-cytokine receptor interaction	Signaling molecules and interaction	Environmental Information Processing	64	0.292237
ko04061	Viral protein interaction with cytokine and cytokine receptor	70	0.439506	1.47789	0.0189504	0.515579	0.509076	1583	tags=17%, list=8%, signal=16%	il10/tnfrsf14/cxcl8/ccl5/csf1r/il6st/il2rb/tnfsf10/LOC100498389/LOC100491382/tnfrsf1a/cxcr3	Viral protein interaction with cytokine and cytokine receptor	Signaling molecules and interaction	Environmental Information Processing	12	0.171429
ko04062	Chemokine signaling pathway	190	0.28782	1.10941	0.239744	0.825474	0.815062	2353	tags=14%, list=12%, signal=13%	nras/rac2/stat3.2/stat3.1/cxcl8/ccl5/gngt1/stat5b/LOC116407520/adcy9/raf1/plcb1/LOC108647353/LOC116410975/rasgrp2/LOC100498389/LOC116410549/stat2/cxcr3/vav3/grb2/LOC105946713/map2k1/pxn/prkcd/gsk3a/LOC100496658	Chemokine signaling pathway	Immune system	Organismal Systems	27	0.142105
ko04064	NF-kappa B signaling pathway	240	-0.199641	-0.905467	0.829897	0.933104	0.921334	3332	tags=20%, list=17%, signal=17%	LOC116407982/LOC100491243/csnk2b/nfkb2/LOC116408235/syk/LOC100491349/parp1/LOC100494464/ikbkb/prkcq/LOC108645161/LOC100494780/LOC101730950/tnfrsf11a/LOC100493150/LOC100136946/LOC100492142/IGHV3-11/LOC116408230/LOC100498234/pias4/card11/LOC101730379/LOC116407559/nfkb1/LOC100490253/LOC105945269/traf3/LOC116408247/ikbkg/LOC116408365/IGHV3-43/ddx58/LOC100489379/LOC100495885/LOC101732977/ccl4/lck/LOC1…	NF-kappa B signaling pathway	Signal transduction	Environmental Information Processing	48	0.2
ko04066	HIF-1 signaling pathway	99	0.287902	1.02458	0.404494	0.853609	0.842842	563	tags=8%, list=3%, signal=8%	stat3.2/kdrl/stat3.1/prkcg/aldob/vegfb/vhl/egln2	HIF-1 signaling pathway	Signal transduction	Environmental Information Processing	8	0.0808081
ko04068	FoxO signaling pathway	136	0.328629	1.21884	0.110661	0.687961	0.679283	4455	tags=29%, list=22%, signal=22%	nras/stat3.2/il10/stat3.1/s1pr1/tgfbr2.2/fbxo25/nlk/raf1/tnfsf10/mapk14/gabarapl2/tgfbr1/grb2/prkab2/skp2/prkag1/map2k1/mapk12/stk4/tgfb2/csnk1e/igf1/prkaa1/pck1/usp7/ccnb3/LOC100495736/klf2/homer2/tgfbr2/setd7/homer3/foxo6/homer1/sos1/il7r/gadd45g/insr	FoxO signaling pathway	Signal transduction	Environmental Information Processing	39	0.286765
ko04070	Phosphatidylinositol signaling system	99	-0.315243	-1.27427	0.0758621	0.653484	0.645241	3407	tags=22%, list=17%, signal=19%	pip4k2c/pik3r3/impad1/mtmr8/pik3c2a/pten/itpr2/dgkd/mtmr4/pip4p2/prkca/pip4k2b/inpp4b/pip5k1a/plcb2/mtmr1/pi4k2b/itpkc/pi4ka/ocrl/calml4/pik3cb	Phosphatidylinositol signaling system	Signal transduction	Environmental Information Processing	22	0.222222
ko04071	Sphingolipid signaling pathway	121	0.380776	1.39744	0.0213049	0.515579	0.509076	2772	tags=20%, list=14%, signal=17%	nras/cers5/rac2/cers6/ppp2r1a/s1pr1/prkcg/ppp2r3a/raf1/cers4/plcb1/LOC100495677/s1pr3/tnfrsf1a/bid/mapk14/map2k1/mapk12/s1pr5/adora3.1/rock2/sgpp1/degs1/ppp2r1b	Sphingolipid signaling pathway	Signal transduction	Environmental Information Processing	24	0.198347
ko04072	Phospholipase D signaling pathway	172	0.286365	1.09449	0.267016	0.825474	0.815062	2770	tags=17%, list=14%, signal=15%	nras/lpar3/cxcl8/tsc1/LOC548369/mras/LOC100135382/adcy9/raf1/plcb1/IGHV3-74/LOC100498389/agpat2/rala/arf5/ptpn11b/cyth1/grb2/pla2g4a/map2k1/grm8/plpp3/lpar5/lpar4/LOC100496658/pdgfa/pla2g4d/dgkk/IGHV3-7	Phospholipase D signaling pathway	Signal transduction	Environmental Information Processing	29	0.168605
ko04080	Neuroactive ligand-receptor interaction	309	0.245843	0.997581	0.470309	0.86246	0.85158	4292	tags=24%, list=22%, signal=19%	lpar3/lypd6b/prl.2/s1pr1/galr2/LOC101733073/drd1/htr7l/htr2a/vipr2/LOC100495677/chrm2/npff/ednrb/s1pr3/chrne/LOC100486148/lypd6/npbwr2/chrna10/ptafr/chrna6/LOC116412424/p2ry2/adra2a/grin3a/chrna2/glrb/grin2a/grm8/glp1r/gipr/lpar4/adm2/tshr/gabbr1/s1pr5/adora3.1/tbxa2r/Tf2-11/gabbr2/drd2/prlr/npffr1.1/gnrh1/LOC100491885/ednrb2/c3/htr1b/chrm4/p2rx5/LOC116411701/sstr5/gria4/adcyap1/vipr1/cga/uts2rl/…	Neuroactive ligand-receptor interaction	Signaling molecules and interaction	Environmental Information Processing	73	0.236246
ko04110	Cell cycle	138	0.227288	0.843368	0.805405	0.919378	0.907781	3261	tags=20%, list=16%, signal=17%	anapc11/hdac2/rb1/espl1/LOC100494812/anapc4/cdc27/stag2/cdc7/cdc25c/wee1/cdk7/skp2/anapc10/rad21/cdc26/cdc20/tgfb2/tfdp2/anapc1/ywhah/mcm6.2/cdc16/pkmyt1/ccnb3/dbf4/orc6/LOC116408778	Cell cycle	Cell growth and death	Cellular Processes	28	0.202899
ko04114	Oocyte meiosis	128	0.252483	0.93058	0.599732	0.877419	0.866352	3451	tags=21%, list=17%, signal=18%	anapc11/ppp2r1a/adcy9/espl1/anapc4/cdc27/cpeb4/ppp1cc/LOC108647353/cdc25c/mapk14/LOC105946713/anapc10/map2k1/cdc26/mapk12/cdc20/igf1/anapc1/ppp2r1b/ywhah/cdc16/pkmyt1/ppp3cc/LOC116408778/rps6ka6/zfp36l2.2	Oocyte meiosis	Cell growth and death	Cellular Processes	27	0.210938
ko04115	p53 signaling pathway	73	0.237924	0.806059	0.832853	0.933104	0.921334	2870	tags=16%, list=14%, signal=14%	cop1/aifm2/gtse1/serpinb5/fas/rprm/ccng1/bid/cyct/tp53i3/igf1/siah1	p53 signaling pathway	Cell growth and death	Cellular Processes	12	0.164384
ko04120	Ubiquitin mediated proteolysis	161	0.385741	1.46309	0.0078329	0.379112	0.37433	3370	tags=27%, list=17%, signal=22%	ube2q2/cop1/anapc11/pias3/ube2o/ubc/mgrn1/ube2d1/vhl/ube2f/anapc4/cdc27/ube2g2/ube2l3/ube2i/socs1/klhl13/LOC101734255/traf6/skp2/anapc10/cdc26/cdc20/ube2c/uba6/ube3b/birc7/prpf19/anapc1/ube2e1/nhlrc1/LOC116408406/siah1/herc3/LOC108647342/herc1/cdc16/ube2s/rhobtb1/keap1/LOC116408778/LOC100492569/aire	Ubiquitin mediated proteolysis	Folding, sorting and degradation	Genetic Information Processing	43	0.267081
ko04122	Sulfur relay system	10	-0.226653	-0.53206	0.96875	0.985632	0.973199	5904	tags=50%, list=30%, signal=35%	urm1/mocs2/ctu2/nfs1/LOC100492858	Sulfur relay system	Folding, sorting and degradation	Genetic Information Processing	5	0.5
ko04130	SNARE interactions in vesicular transport	33	-0.391141	-1.24872	0.156164	0.777742	0.767932	2393	tags=30%, list=12%, signal=27%	LOC100494194/stx2/vamp8/stx6/gosr2/use1/stx8/stx18/vamp1/stx7	SNARE interactions in vesicular transport	Folding, sorting and degradation	Genetic Information Processing	10	0.30303
ko04136	Autophagy - other	31	0.372531	1.09152	0.345794	0.849344	0.838631	1678	tags=16%, list=8%, signal=15%	atg5/atg16l1/atg4c/pik3r4/gabarapl2	Autophagy - other	Transport and catabolism	Cellular Processes	5	0.16129
ko04137	Mitophagy - animal	69	0.333214	1.11859	0.266862	0.825474	0.815062	2219	tags=14%, list=11%, signal=13%	atg5/nras/ubc/mras/calcoco2/mfn1/gabarapl2/jun/nbr1/map1lc3a	Mitophagy - animal	Transport and catabolism	Cellular Processes	10	0.144928
ko04140	Autophagy - animal	172	0.264635	1.01144	0.434555	0.861986	0.851113	2734	tags=16%, list=14%, signal=14%	atg5/nras/tsc1/LOC116407520/mras/snap29/LOC100485015/raf1/LOC101730587/LOC108647353/atg16l1/LOC116410975/atg4c/LOC116410549/rab8a/pik3r4/gabarapl2/traf6/LOC105946713/map2k1/prkcd/map1lc3a/ctsv/rptor/akt1s1/prkaa1/nrbf2	Autophagy - animal	Transport and catabolism	Cellular Processes	27	0.156977
ko04141	Protein processing in endoplasmic reticulum	167	-0.221975	-0.960525	0.580913	0.86246	0.85158	3944	tags=27%, list=20%, signal=22%	amfr/dnajb1/rpn1/capn2/man1b1/vcp/dnajc3/derl2/skp1/LOC101734158/capn11/dnajb12/sel1l/rrbp1/rpn2/ckap4/hyou1/LOC734020/atf6b/hsp70/dad1/dnajb2/eif2ak2/erp29/LOC116407622/bcap31/ubqln4/ddost/sec62/dnajc5g/pdia6/dnajb11/rad23b/ubxn6/ssr4/mogs/LOC100491668/ddit3/ern2/txndc5/cul1/sec23b/bag1/mapk10/ubqln1	Protein processing in endoplasmic reticulum	Folding, sorting and degradation	Genetic Information Processing	45	0.269461
ko04142	Lysosome	154	0.22873	0.859388	0.776738	0.903872	0.89247	3329	tags=16%, list=17%, signal=14%	man2b1/hexb/lgmn/fuca2/ids/cltb/litafd/fam174/scarb2/nagpa/atp6v0a2/gnptg/ctns/LOC733858/ctsv/cln3/ap1m2/gusb/abcb9/LOC116409815/sgsh/ap3d1/smpd1/ctsz/cltc	Lysosome	Transport and catabolism	Cellular Processes	25	0.162338
ko04144	Endocytosis	260	0.251025	1.00416	0.440244	0.86246	0.85158	4382	tags=23%, list=22%, signal=18%	psd3/chmp5/ap2a1/capzb/rab11fip2/tgfbr2.2/chmp2b/git2/il2rb/git1/hspa8/cltb/ldlr/arf4/stambp/acap3/rab8a/sh3gl1/arf5/cyth1/arfgap2/vps25/traf6/tgfbr1/rufy2/agap1/rab11fip5/kif5a/rab5c/chmp3/rab11fip4l/LOC100495542/arap2/ehd1/dnajc6/LOC100495225/wipf1/epn3/cltc/ap2b1/clta/mvb12a/snx2/arf6.2/tgfbr2/arpc5l/smap1/mhc100494167/LOC100216037/chmp4c/arrb2/cav2/wipf2/rab22a/LOC100488540/fgfr4/wipf3/washc4…	Endocytosis	Transport and catabolism	Cellular Processes	60	0.230769
ko04145	Phagosome	215	0.223001	0.875009	0.766542	0.902913	0.891523	4052	tags=22%, list=20%, signal=18%	LOC100145508/dync2h1/tuba1a/LOC548369/LOC100485512/dync1li2/sec22b/hla-dqa1/atp6v1a/IGHV3-74/LOC101731464/LOC100135366/atp6v0a2/tuba3c/atp6v1g3/atp6v1e1/canx/rab5c/tubb2b/dync1li1/LOC101731226/mrc2/ctsv/LOC100495542/IGHV3-7/Pol/LOC100495225/c3/msr1/cyba/tubb4a/actg1/LOC101730833/LOC100495183/thbs2/LOC100492872/sec61a1/LOC101731775/pik3c3/LOC100485358/LOC101734149/mhc100494167/mhc2a/stx12/calr3/at…	Phagosome	Transport and catabolism	Cellular Processes	47	0.218605
ko04146	Peroxisome	92	0.226391	0.795996	0.857143	0.938492	0.926654	3720	tags=20%, list=19%, signal=16%	abcd1/ephx2/hao2/baat/prdx5/pex7/ehhadh/pmvk/scp2/sod1/pecr/pex10/eci3/idh1/hmgcl/gstk1/abcd2/prdx1	Peroxisome	Transport and catabolism	Cellular Processes	18	0.195652
ko04150	mTOR signaling pathway	148	0.314901	1.18156	0.160691	0.777742	0.767932	2744	tags=19%, list=14%, signal=16%	fnip2/nras/dvl3/prkcg/tsc1/wnt10a/raf1/fzd8/atp6v1a/tnfrsf1a/eif4e2/lrp5/sec13/eif4b/atp6v1g3/atp6v1e1/grb2/skp2/clip1/map2k1/fzd5/wnt7b/wnt7a/rptor/akt1s1/igf1/prkaa1/fzd7	mTOR signaling pathway	Signal transduction	Environmental Information Processing	28	0.189189
ko04151	PI3K-Akt signaling pathway	422	0.214923	0.897915	0.768036	0.902913	0.891523	3355	tags=16%, list=17%, signal=14%	nras/LOC105948370/ngf/ppp2r1a/kdrl/lpar3/pkn2/prl.2/pkn1/lamb3/tsc1/gngt1/LOC548369/vegfb/csf1r/ppp2r3a/LOC100485512/il4r/rxra/raf1/il2rb/lama2/chrm2/fgfr1/IGHV3-74/ntf4/LOC100488890/LOC116406705/eif4e2/magi2/eif4b/LOC108645756/LOC116407820/grb2/LOC100170549/map2k1/col4a1/LOC116408602/lpar5/LOC101732489/lpar4/pdgfa/lama5/rptor/igf1/LOC101734962/prlr/atf4/prkaa1/IGHV3-7/ppp2r1b/ywhah/lamb1/pck1/ng…	PI3K-Akt signaling pathway	Signal transduction	Environmental Information Processing	68	0.161137
ko04152	AMPK signaling pathway	119	0.203787	0.74583	0.950402	0.982895	0.970496	3294	tags=18%, list=17%, signal=15%	ppp2r1a/pparg/ppargc1a/tsc1/ppp2r3a/tc1a/rab8a/prkab2/prkag1/acacb/LOC100492865/rptor/akt1s1/igf1/prkaa1/pfkfb2/ppp2r1b/pck1/scd/fasn/srebf1	AMPK signaling pathway	Signal transduction	Environmental Information Processing	21	0.176471
ko04210	Apoptosis	172	-0.24309	-1.05699	0.315126	0.847339	0.83665	1710	tags=14%, list=9%, signal=13%	endog/nfkb1/parp3/ctss.2/atox1/casp2/ikbkg/LOC100491668/ddit3/LOC100496172/ern2/krasl/LOC101732977/tuba1cl.2/LOC105945585/ctsg/rela/cflar/nfkbia/LOC101733406/mapk10/LOC100496133/ntrk1/pik3cb	Apoptosis	Cell growth and death	Cellular Processes	24	0.139535
ko04211	Longevity regulating pathway	95	0.298301	1.05148	0.377652	0.849452	0.838737	2732	tags=17%, list=14%, signal=15%	atg5/nras/pparg/ppargc1a/tsc1/adcy9/LOC108647353/eif4e2/LOC105946713/prkab2/prkag1/rptor/akt1s1/igf1/atf4/prkaa1	Longevity regulating pathway	Aging	Organismal Systems	16	0.168421
ko04212	Longevity regulating pathway - worm	84	0.243942	0.847705	0.765625	0.902913	0.891523	2775	tags=17%, list=14%, signal=14%	LOC100170623/ppp4r3b/clpp/vhl/mgst1/LOC116410391/mapk14/gabarapl2/LOC100127860/LOC105947410/mapk12/gstt1/atf4/Pol	Longevity regulating pathway - worm	Aging	Organismal Systems	14	0.166667
ko04213	Longevity regulating pathway - multiple species	68	0.423312	1.41822	0.0295421	0.591977	0.584509	2994	tags=24%, list=15%, signal=20%	atg5/nras/hdac2/adcy9/hspa8/LOC108647353/LOC105946713/prkab2/prkag1/hspb6/sod1/rptor/akt1s1/igf1/prkaa1/eif4ebp2	Longevity regulating pathway - multiple species	Aging	Organismal Systems	16	0.235294
ko04214	Apoptosis - fly	56	-0.242353	-0.872784	0.739645	0.892323	0.881067	809	tags=7%, list=4%, signal=7%	krasl/atr/mapk10/LOC100496133	Apoptosis - fly	Cell growth and death	Cellular Processes	4	0.0714286
ko04215	Apoptosis - multiple species	36	-0.300594	-0.989041	0.457766	0.86246	0.85158	646	tags=8%, list=3%, signal=8%	LOC101732977/mapk10/LOC100496133	Apoptosis - multiple species	Cell growth and death	Cellular Processes	3	0.0833333
ko04216	Ferroptosis	44	0.298683	0.922	0.601866	0.877419	0.866352	516	tags=5%, list=3%, signal=4%	atg5/SAT2	Ferroptosis	Cell growth and death	Cellular Processes	2	0.0454545
ko04217	Necroptosis	157	0.290986	1.09543	0.276	0.825474	0.815062	1862	tags=14%, list=9%, signal=13%	stat3.2/trpm7/chmp5/stat3.1/stat5b/chmp2b/LOC100485015/LOC100491383/LOC101734827/tnfsf10/fadd/LOC101730581/slc25a4/tnfrsf1a/glul/fas/stat2/bid/slc25a5/ripk3.1/aifm1/pla2g4a	Necroptosis	Cell growth and death	Cellular Processes	22	0.140127
ko04218	Cellular senescence	164	0.251013	0.951935	0.566929	0.86246	0.85158	2159	tags=15%, list=11%, signal=13%	nras/lin37/trpm7/cxcl8/rb1/tgfbr2.2/tsc1/mras/raf1/nbn/hipk1/ppp1cc/LOC100498389/LOC101730581/slc25a4/rassf5/rbbp4/slc25a5/mapk14/Hipk3/tgfbr1/map2k1/mcu/mapk12	Cellular senescence	Cell growth and death	Cellular Processes	24	0.146341
ko04260	Cardiac muscle contraction	81	0.240959	0.828684	0.795094	0.913231	0.901711	3080	tags=14%, list=16%, signal=12%	atp1b1/LOC100127850/COX1/tnnc1/COX3/uqcrq/slc8a1/cacng5/cacnb1/cox5b.2/uqcrfs1	Cardiac muscle contraction	Circulatory system	Organismal Systems	11	0.135802
ko04261	Adrenergic signaling in cardiomyocytes	144	-0.21047	-0.894039	0.762846	0.902913	0.891523	3017	tags=19%, list=15%, signal=16%	gnai2/gnaq/ppp2r5c/atf6b/atp1a1/prkca/camk2g/LOC101731435/atp1a2/atf2/kcnq1/tnnt2/cacna1c/LOC101733812/LOC101733496/scn4b/plcb2/ppp2cb/mapk13/rapgef4/prkaca/kcne1/ppp2r5a/cacna2d2/MGC76092/calml4/cacna1f	Adrenergic signaling in cardiomyocytes	Circulatory system	Organismal Systems	27	0.1875
ko04270	Vascular smooth muscle contraction	147	0.237539	0.888807	0.702667	0.89029	0.879059	2228	tags=13%, list=11%, signal=12%	kcnmb3/prkcg/LOC116407520/adcy9/ppp1r12c/ppp1r14a/raf1/myh9/plcb1/LOC101730587/ppp1cc/LOC108647353/LOC116410975/LOC116410549/LOC105946713/pla2g4a/map2k1/prkcd/adm2	Vascular smooth muscle contraction	Circulatory system	Organismal Systems	19	0.129252
ko04310	Wnt signaling pathway	165	0.231443	0.878097	0.73622	0.892323	0.881067	3108	tags=18%, list=16%, signal=15%	rac2/sfrp2/cby1/dvl3/prkcg/nlk/wnt10a/fzd8/plcb1/tle4/LOC108647353/tle1/ctnnb1/lrp5/rspo2/znrf3/daam2/jun/LOC105946713/fzd5/wnt7b/wnt7a/rock2/csnk1e/fzd7/siah1/bambi/nfatc1/notum/ppp3cc	Wnt signaling pathway	Signal transduction	Environmental Information Processing	30	0.181818
ko04320	Dorso-ventral axis formation	28	-0.313575	-0.965328	0.503979	0.86246	0.85158	2317	tags=25%, list=12%, signal=22%	ets1/spire1/cpeb2/LOC100485551/krasl/cpeb3/cpeb1	Dorso-ventral axis formation	Development and regeneration	Organismal Systems	7	0.25
ko04330	Notch signaling pathway	61	0.344606	1.14189	0.25	0.825474	0.815062	4208	tags=28%, list=21%, signal=22%	dvl3/hdac2/rfng/dlc/tle4/psen2/tle1/numb/maml2/atxn1/LOC550107/kat2a/atxn1l/ctbp2/dll1/hes4/notch3	Notch signaling pathway	Signal transduction	Environmental Information Processing	17	0.278689
ko04340	Hedgehog signaling pathway	60	-0.299033	-1.08949	0.258359	0.825474	0.815062	1587	tags=13%, list=8%, signal=12%	lrp2/prkaca/efcab7/smurf2/csnk1g3/cul1/cdon/gli1	Hedgehog signaling pathway	Signal transduction	Environmental Information Processing	8	0.133333
ko04341	Hedgehog signaling pathway - fly	38	-0.293719	-0.974213	0.497238	0.86246	0.85158	3653	tags=29%, list=18%, signal=24%	LOC101733271/grk4/skp1/grk5/stk36/LOC101731435/LOC100497344/prkaca/smurf2/csnk1g3/cul1	Hedgehog signaling pathway - fly	Signal transduction	Environmental Information Processing	11	0.289474
ko04350	TGF-beta signaling pathway	93	0.27722	0.973571	0.523876	0.86246	0.85158	2884	tags=19%, list=15%, signal=17%	amh/ppp2r1a/inhbc.2/tgfbr2.2/bmp8/thsd4/dcn/tgfbr1/tgif2/gdf5/nodal3.1/chrd.1/tgfb2/rgma/inhba/ppp2r1b/nog/bambi	TGF-beta signaling pathway	Signal transduction	Environmental Information Processing	18	0.193548
ko04360	Axon guidance	177	0.282028	1.08156	0.287938	0.835099	0.824565	2733	tags=15%, list=14%, signal=13%	nras/pak5/rac2/lrrc4/sema6c/LOC100494929/plxnb1/raf1/l1cam/PLXNA3/sema4b/sema7a/unc5b/boc/ptpn11b/epha3/ntn4/slit1/sema3e/sema3fl/epha7/ephb4/LOC100496658/sema3b/rgma/rock2/slit3	Axon guidance	Development and regeneration	Organismal Systems	27	0.152542
ko04361	Axon regeneration	116	0.240592	0.882414	0.695364	0.888522	0.877314	3178	tags=20%, list=16%, signal=17%	psd3/ago2/LOC116407520/htr7l/adcy9/plcb1/dusp5/LOC108647353/LOC116410975/LOC116410549/sdc2/mapk14/LOC105946713/map3k9/prkcd/mapk12/tph1/dgkk/map3k13/prkaa1/agbl4/ago3/dgka	Axon regeneration	Development and regeneration	Organismal Systems	23	0.198276
ko04370	VEGF signaling pathway	54	0.418449	1.34352	0.0680062	0.653484	0.645241	2580	tags=24%, list=13%, signal=21%	nras/rac2/prkcg/vegfb/raf1/ptgs2/mapk14/pla2g4a/map2k1/pxn/mapk12/LOC100496658/pla2g4d	VEGF signaling pathway	Signal transduction	Environmental Information Processing	13	0.240741
ko04371	Apelin signaling pathway	133	0.256187	0.948192	0.577957	0.86246	0.85158	2219	tags=14%, list=11%, signal=12%	nras/ppargc1a/gngt1/mras/adcy9/raf1/pde3b/plcb1/LOC108647353/egr1/pik3r4/tgfbr1/slc8a1/LOC105946713/prkab2/prkag1/map2k1/map1lc3a	Apelin signaling pathway	Signal transduction	Environmental Information Processing	18	0.135338
ko04380	Osteoclast differentiation	131	0.234541	0.867414	0.728246	0.892323	0.881067	4075	tags=26%, list=21%, signal=21%	pparg/tnfsf11/tgfbr2.2/NCR3LG1/csf1r/tab1/LOC101733531/tnfrsf1a/stat2/socs1/mapk14/jun/traf6/tgfbr1/grb2/map2k1/mapk12/tab2/tgfb2/LOC108647342/cyba/nfatc1/ppp3cc/lcp2/stat1/LOC105946938/fos/btk/LOC116409784/tgfbr2/camk4/calcr/LOC101735075/tyk2	Osteoclast differentiation	Development and regeneration	Organismal Systems	34	0.259542
ko04390	Hippo signaling pathway	151	-0.240856	-1.02864	0.383673	0.849452	0.838737	2775	tags=18%, list=14%, signal=16%	pard6b/LOC116406464/ctnna2/smad4.2/ywhaz/axin1/tcf7l2/ywhae/pard3/dlg5/yap1/wnt8b/apc2/smad1/ppp2cb/wnt9a/fzd3/scrib/cdh3/LOC101732977/amot/wnt10b/wtip/apc/lef1/dlg4/wnt3a	Hippo signaling pathway	Signal transduction	Environmental Information Processing	27	0.178808
ko04391	Hippo signaling pathway - fly	63	-0.337146	-1.24078	0.0945122	0.653484	0.645241	2775	tags=24%, list=14%, signal=21%	pard6b/ywhaz/ywhae/pard3/dlg5/yap1/smad1/ppp2cb/scrib/mpdz/rere/lpp/wtip/mapk10/dchs1	Hippo signaling pathway - fly	Signal transduction	Environmental Information Processing	15	0.238095
ko04392	Hippo signaling pathway - multiple species	25	-0.324639	-0.964285	0.514745	0.86246	0.85158	198	tags=12%, list=1%, signal=12%	yap1/wtip/dchs1	Hippo signaling pathway - multiple species	Signal transduction	Environmental Information Processing	3	0.12
ko04510	Focal adhesion	207	0.232798	0.909921	0.676692	0.888522	0.877314	2104	tags=12%, list=11%, signal=10%	pak5/rac2/zyx/kdrl/lamb3/prkcg/vegfb/ppp1r12c/raf1/lama2/elk1/LOC116410243/ppp1cc/LOC101730581/ctnnb1/tln1/jun/vav3/grb2/LOC100170549/map2k1/pxn/flnb/col4a1	Focal adhesion	Cellular community - eukaryotes	Cellular Processes	24	0.115942
ko04512	ECM-receptor interaction	88	-0.227968	-0.900229	0.684746	0.888522	0.877314	1878	tags=28%, list=9%, signal=26%	itga8/LOC116410474/lamb2/col4a6/thbs1/col6a6/tnc/col9a3/itga11/lamc1/frem1/tnr/itga7/cd36l/LOC101733293/LOC100488097/col1a2/itga9/col9a2/hspg2/LOC116409706/vtn/itga1/thbs3/LOC116410485	ECM-receptor interaction	Signaling molecules and interaction	Environmental Information Processing	25	0.284091
ko04514	Cell adhesion molecules	185	0.324756	1.24733	0.0874674	0.653484	0.645241	3970	tags=25%, list=20%, signal=21%	cldn7/cd28/LOC100145508/lrrc4/LOC101731682/cldn16/TRAV9-2/cldn23/LOC100497305/LOC101734126/l1cam/nectin1l2.2/hla-dqa1/cldn8.1/LOC100486498/LOC100492957/icoslg/sdc2/LOC100491070/LOC116410440/cldn15.2/ctla4/cdh2/cldn10/LOC100495542/cldn4/nlgn1/nlgn4x/CLDN8/Pol/LOC100495225/trac/LOC100493193/itgb8/alcam/vtcn1/sell/LOC100495183/LOC101731775/cd99l2/LOC101731191/LOC100486784/lrrc4b/ptprf/mhc100494167/m…	Cell adhesion molecules	Signaling molecules and interaction	Environmental Information Processing	47	0.254054
ko04520	Adherens junction	85	0.228418	0.795637	0.852691	0.938492	0.926654	2250	tags=12%, list=11%, signal=10%	rac2/tgfbr2.2/nlk/nectin1l2.2/fgfr1/LOC100486498/ctnnb1/tgfbr1/lmo7/yes1	Adherens junction	Cellular community - eukaryotes	Cellular Processes	10	0.117647
ko04530	Tight junction	185	0.262453	1.00804	0.447781	0.86246	0.85158	2772	tags=16%, list=14%, signal=14%	cldn7/rapgef2/ppp2r1a/tuba1a/LOC101731682/cldn16/cldn23/dlg3/myh9/ybx3/cttn/cldn8.1/LOC108647353/LOC100492957/rab8a/rap2c/tuba3c/cldn15.2/mpp4/jun/LOC105946713/prkab2/prkag1/tjp3/cldn10/cldn4/CLDN8/rock2/prkaa1/ppp2r1b	Tight junction	Cellular community - eukaryotes	Cellular Processes	30	0.162162
ko04540	Gap junction	96	0.334564	1.18034	0.178873	0.802007	0.791891	2681	tags=17%, list=13%, signal=14%	nras/tuba1a/prkcg/drd1/htr2a/adcy9/raf1/plcb1/LOC108647353/tuba3c/grb2/LOC105946713/map2k1/tubb2b/pdgfa/drd2	Gap junction	Cellular community - eukaryotes	Cellular Processes	16	0.166667
ko04550	Signaling pathways regulating pluripotency of stem cells	134	0.282092	1.0467	0.380697	0.849452	0.838737	2744	tags=18%, list=14%, signal=16%	nras/stat3.2/dvl3/stat3.1/inhbc.2/hoxb1/il6st/wnt10a/raf1/fzd8/fgfr1/setdb1/ctnnb1/mapk14/grb2/map2k1/mapk12/nodal3.1/fzd5/wnt7b/wnt7a/inhba/igf1/fzd7	Signaling pathways regulating pluripotency of stem cells	Cellular community - eukaryotes	Cellular Processes	24	0.179104
ko04610	Complement and coagulation cascades	86	0.209152	0.730728	0.936441	0.981033	0.968658	3815	tags=21%, list=19%, signal=17%	a2m/LOC100497957/LOC100492100/LOC105945598/svep1l/LOC100497748/c4bpa/pros1/c6.2/LOC116408190/serpinf2/Pol/c3/serpind1/c7/LOC101731775/cfb/f2rl2	Complement and coagulation cascades	Immune system	Organismal Systems	18	0.209302
ko04611	Platelet activation	128	-0.239336	-0.998937	0.431373	0.861986	0.851113	4552	tags=28%, list=23%, signal=22%	pik3r1/itpr1/LOC101731553/plcg2/gucy1b1/adcy5/actb/pla2g4f/mapk11/nos3/LOC101733271/LOC116407738/gnai1/pik3r3/mylk/syk/gnai2/gnaq/itpr2/rap1a/rasgrp1/vamp8/arhgef12/LOC101731435/arhgap35/LOC100487727/col1a2/plcb2/mapk13/prkaca/tln2/rhoa/f2/LOC116410485/pik3cb/col3a1	Platelet activation	Immune system	Organismal Systems	36	0.28125
ko04612	Antigen processing and presentation	82	0.280163	0.967623	0.534286	0.86246	0.85158	2854	tags=16%, list=14%, signal=14%	LOC100145508/ifi30/TRAV9-2/lgmn/hspa8/hla-dqa1/LOC100491070/canx/ctsv/LOC100495542/LOC100495225/trac/LOC100493193	Antigen processing and presentation	Immune system	Organismal Systems	13	0.158537
ko04613	Neutrophil extracellular trap formation	203	0.25407	0.988796	0.484237	0.86246	0.85158	3764	tags=21%, list=19%, signal=17%	rac2/hdac2/clcn3/prkcg/LOC548369/LOC101730940/LOC100485512/LOC100485015/raf1/plcb1/h3-3b/LOC100491383/LOC116407592/IGHV3-74/slc25a4/hdac7/LOC101733171/slc25a5/mapk14/c4bpa/map2k1/LOC116409810/mapk12/Hdac6/hat1/LOC100496658/h3c14/LOC116406475/IGHV3-7/Pol/c3/LOC116411632/cyba/LOC116406659/actg1/LOC101730833/itga2b.2/LOC101731775/LOC108648864/LOC101731959/LOC100485358/LOC100493100/LOC101734149	Neutrophil extracellular trap formation	Immune system	Organismal Systems	43	0.211823
ko04614	Renin-angiotensin system	19	-0.329868	-0.917252	0.560302	0.86246	0.85158	5961	tags=42%, list=30%, signal=30%	ace2/gzmh/agtr1/LOC105947369/ace/anpep/LOC101733812/nln	Renin-angiotensin system	Endocrine system	Organismal Systems	8	0.421053
ko04620	Toll-like receptor signaling pathway	102	-0.277737	-1.12511	0.227758	0.825474	0.815062	1847	tags=16%, list=9%, signal=14%	map2k4/LOC100498234/LOC101730379/nfkb1/LOC100485927/traf3/mapk13/ikbkg/ikbke/ccl4/rela/LOC100485201/nfkbia/mapk10/pik3cb/LOC116406628	Toll-like receptor signaling pathway	Immune system	Organismal Systems	16	0.156863
ko04621	NOD-like receptor signaling pathway	250	0.327528	1.30577	0.0284653	0.591977	0.584509	2376	tags=19%, list=12%, signal=17%	atg5/trpm7/txnip/pkn2/pkn1/cxcl8/ccl5/LOC100170428/LOC116407520/plcb1/antxr1/nek7/LOC101734827/tab1/ripk2/trpv2/naip/fadd/atg16l1/LOC116410975/LOC100498389/LOC100488890/LOC116410549/LOC116406705/gbp5/stat2/mapk14/mfn1/LOC116406436/gabarapl2/LOC108645756/LOC116407820/ripk3.1/LOC101733742/trpm2l/jun/traf6/LOC733866/prkcd/mcu/LOC116408602/mapk12/LOC101732489/tab2/map1lc3a/txn2/LOC100492519	NOD-like receptor signaling pathway	Immune system	Organismal Systems	47	0.188
ko04622	RIG-I-like receptor signaling pathway	166	-0.233013	-1.00427	0.449153	0.86246	0.85158	3332	tags=23%, list=17%, signal=19%	LOC116407982/LOC100491243/ifih1/LOC116408235/LOC100491349/LOC100494464/ikbkb/cxcl9/LOC108645161/LOC100494780/LOC101730950/LOC100493150/LOC100136946/LOC100492142/LOC116408230/LOC100498234/LOC101730379/LOC116407559/nfkb1/LOC105945269/traf3/LOC116408247/mapk13/ikbkg/nlrx1/LOC116408365/rnf125/ddx58/LOC100489379/LOC100495885/ikbke/LOC101731211/rela/LOC116407621/LOC116407558/nfkbia/LOC116408231/mapk10	RIG-I-like receptor signaling pathway	Immune system	Organismal Systems	38	0.228916
ko04623	Cytosolic DNA-sensing pathway	63	-0.277009	-1.01946	0.408537	0.853609	0.842842	2039	tags=19%, list=10%, signal=17%	ikbkb/cxcl9/MEFV/nfkb1/ikbkg/ddx58/polr3g/ikbke/ccl4/LOC100490663/rela/nfkbia	Cytosolic DNA-sensing pathway	Immune system	Organismal Systems	12	0.190476
ko04624	Toll and Imd signaling pathway	43	0.291669	0.893617	0.629108	0.882275	0.871146	2196	tags=19%, list=11%, signal=17%	pglyrp1/ube2d1/fadd/rel/mapk14/jun/mapk12/tab2	Toll and Imd signaling pathway	Immune system	Organismal Systems	8	0.186047
ko04625	C-type lectin receptor signaling pathway	133	0.244778	0.905963	0.666667	0.888522	0.877314	2237	tags=14%, list=11%, signal=12%	nras/irf1/il10/LOC116407520/mras/raf1/LOC101734827/LOC116410975/LOC101731464/ptgs2/LOC116410549/stat2/ptpn11b/mapk14/jun/prkcd/mapk12/LOC101731226	C-type lectin receptor signaling pathway	Immune system	Organismal Systems	18	0.135338
ko04630	JAK-STAT signaling pathway	134	0.380296	1.41109	0.0160858	0.515579	0.509076	4287	tags=31%, list=22%, signal=25%	stat3.2/pias3/il10/prl.2/stat3.1/il15/stat5b/il6st/il4r/raf1/il2rb/fhl1/il11ra/socs2/il13ra2/stat2/ptpn11b/socs1/pim1/grb2/csf2rb/pdgfa/prlr/LOC108647342/LOC101733452/LOC100496393/il5ra/stat1/epo/bcl2l1/lif/LOC100493336/ctf1/LOC100493914/mpl/il20/tyk2/LOC116408213/LOC116408033/sos1/il7r/LOC101731623	JAK-STAT signaling pathway	Signal transduction	Environmental Information Processing	42	0.313433
ko04640	Hematopoietic cell lineage	117	0.222009	0.813324	0.829787	0.933104	0.921334	5790	tags=35%, list=29%, signal=25%	LOC100145508/LOC548369/csf1r/il4r/il11ra/hla-dqa1/IGHV3-74/LOC100491070/cd38/c4bpa/mme/IGHV3-7/flt3lg/il5ra/LOC105946938/epo/LOC100495183/itga2b.2/LOC101731775/il1r2/LOC116409784/LOC101734149/mhc2a/kitlg/LOC101735075/LOC116408213/il7r/LOC101731623/LOC101733058/IGHV4-39/LOC105945518/LOC101730487/itga4/LOC101732037/IGHV3-23/LOC116412395/LOC100489117/LOC101735096/LOC100488056/csf3/LOC100488472	Hematopoietic cell lineage	Immune system	Organismal Systems	41	0.350427
ko04650	Natural killer cell mediated cytotoxicity	126	0.369886	1.35967	0.0321285	0.591977	0.584509	3129	tags=23%, list=16%, signal=20%	nras/rac2/LOC100490602/prkcg/LOC548369/LOC100492973/raf1/MGC147231/tnfsf10/IGHV3-74/LOC100489175/fas/ptpn11b/bid/cd247/vav3/grb2/map2k1/LOC100496658/LOC100495542/zap70/prf1/LOC116412612/IGHV3-7/Pol/LOC100495225/nfatc1/ppp3cc/lcp2	Natural killer cell mediated cytotoxicity	Immune system	Organismal Systems	29	0.230159
ko04657	IL-17 signaling pathway	96	-0.334771	-1.34809	0.0342466	0.591977	0.584509	1847	tags=17%, list=9%, signal=15%	LOC100498234/LOC101730379/nfkb1/LOC100494745/traf3/mapk13/ikbkg/LOC116406930/il17d/ikbke/mapk7/rela/nfkbia/mapk10/mmp8/mmp9.1	IL-17 signaling pathway	Immune system	Organismal Systems	16	0.166667
ko04658	Th1 and Th2 cell differentiation	90	0.288614	1.01275	0.443198	0.86246	0.85158	4208	tags=32%, list=21%, signal=26%	LOC100145508/TRAV9-2/stat5b/il4r/il2rb/dlc/LOC101730587/hla-dqa1/cd247/LOC100491070/mapk14/jun/maml2/mapk12/LOC100496658/zap70/trac/LOC100493193/nfatc1/ppp3cc/stat1/LOC100495183/fos/LOC100493914/mhc2a/dll1/maf/tyk2/notch3	Th1 and Th2 cell differentiation	Immune system	Organismal Systems	29	0.322222
ko04659	Th17 cell differentiation	111	0.34907	1.2618	0.0844687	0.653484	0.645241	3888	tags=29%, list=20%, signal=23%	stat3.2/LOC100145508/stat3.1/tgfbr2.2/TRAV9-2/stat5b/il6st/il4r/rxra/il2rb/LOC101730587/hla-dqa1/cd247/LOC100491070/mapk14/jun/tgfbr1/mapk12/LOC100496658/zap70/trac/LOC100493193/nfatc1/ppp3cc/stat1/LOC105946938/LOC100495183/fos/LOC116409784/tgfbr2/foxp3/mhc2a	Th17 cell differentiation	Immune system	Organismal Systems	32	0.288288
ko04660	T cell receptor signaling pathway	111	0.326901	1.18167	0.174387	0.802007	0.791891	3129	tags=23%, list=16%, signal=20%	nras/pak5/cd28/il10/TRAV9-2/raf1/LOC101730587/grap2/cd247/LOC100491070/mapk14/LOC116410440/jun/vav3/grb2/map2k1/ctla4/mapk12/map3k8/LOC100496658/zap70/trac/LOC100493193/nfatc1/ppp3cc/lcp2	T cell receptor signaling pathway	Immune system	Organismal Systems	26	0.234234
ko04662	B cell receptor signaling pathway	100	0.268277	0.954257	0.566011	0.86246	0.85158	3952	tags=20%, list=20%, signal=16%	nras/rac2/LOC548369/raf1/LOC116412610/IGHV3-74/jun/vav3/grb2/map2k1/cd81/inppl1/IGHV3-7/nfatc1/ppp3cc/fos/rasgrp3/btk/LOC101734149/dapp1	B cell receptor signaling pathway	Immune system	Organismal Systems	20	0.2
ko04664	Fc epsilon RI signaling pathway	76	0.314792	1.06979	0.353111	0.849344	0.838631	2770	tags=18%, list=14%, signal=16%	nras/rac2/LOC548369/raf1/IGHV3-74/mapk14/vav3/grb2/pla2g4a/map2k1/mapk12/LOC100496658/pla2g4d/IGHV3-7	Fc epsilon RI signaling pathway	Immune system	Organismal Systems	14	0.184211
ko04666	Fc gamma R-mediated phagocytosis	135	0.245818	0.910939	0.662618	0.888522	0.877314	2770	tags=15%, list=14%, signal=13%	rac2/prkcg/LOC548369/LOC116407520/LOC100135382/raf1/IGHV3-74/LOC116410975/LOC116410549/LOC116410440/vav3/pla2g4a/map2k1/plpp3/prkcd/scin/LOC100496658/pla2g4d/inppl1/IGHV3-7	Fc gamma R-mediated phagocytosis	Immune system	Organismal Systems	20	0.148148
ko04668	TNF signaling pathway	118	-0.304196	-1.25781	0.0766284	0.653484	0.645241	2991	tags=24%, list=15%, signal=20%	LOC733553/LOC100127856/ikbkb/cxcl9/atf6b/map2k6/LOC100489571/map2k4/bcl3/atf2/nfkb1/LOC101733496/LOC100494745/traf3/mapk13/csf1/ikbkg/mlkl/LOC101732977/LOC100490663/rela/cflar/nfkbia/mapk10/mmp8/LOC100496133/pik3cb/mmp9.1	TNF signaling pathway	Signal transduction	Environmental Information Processing	28	0.237288
ko04670	Leukocyte transendothelial migration	121	0.272156	0.998803	0.472703	0.86246	0.85158	2775	tags=18%, list=14%, signal=16%	cldn7/rac2/LOC101731682/prkcg/cldn16/cldn23/cldn8.1/rassf5/LOC100492957/ctnnb1/ptpn11b/mapk14/cldn15.2/vav3/pxn/mapk12/cldn10/LOC100496658/cldn4/CLDN8/rock2/Pol	Leukocyte transendothelial migration	Immune system	Organismal Systems	22	0.181818
ko04672	Intestinal immune network for IgA production	63	0.481396	1.59246	0.00593472	0.374613	0.369888	1315	tags=17%, list=7%, signal=16%	cd28/LOC100492428/il10/LOC100145508/il15/LOC548369/TRAV9-2/pigr/hla-dqa1/IGHV3-74/icoslg	Intestinal immune network for IgA production	Immune system	Organismal Systems	11	0.174603
ko04710	Circadian rhythm	33	0.391076	1.15001	0.276295	0.825474	0.815062	2732	tags=24%, list=14%, signal=21%	cry1/npas2/fbxl3/pasd1/prkab2/prkag1/csnk1e/prkaa1	Circadian rhythm	Environmental adaptation	Organismal Systems	8	0.242424
ko04711	Circadian rhythm - fly	10	0.229833	0.510911	0.967509	0.985632	0.973199	4597	tags=30%, list=23%, signal=23%	lsm12/csnk1e/atxn2l	Circadian rhythm - fly	Environmental adaptation	Organismal Systems	3	0.3
ko04713	Circadian entrainment	98	-0.222996	-0.902238	0.722034	0.892323	0.881067	3685	tags=32%, list=19%, signal=26%	itpr1/LOC101731553/gucy1b1/adcy5/nos1/LOC100486065/LOC101733271/LOC100488020/gnb5/cacna1h/gnai1/grin2b/gnai2/per3/gnaq/prkca/camk2g/kcnj3/LOC101731435/cacna1c/gng12/kcnj6/gria2/kcnj9/gng2/plcb2/per1/prkaca/gng13/ryr3/calml4	Circadian entrainment	Environmental adaptation	Organismal Systems	31	0.316327
ko04714	Thermogenesis	233	0.289788	1.14444	0.185093	0.802007	0.791891	3467	tags=21%, list=17%, signal=17%	nras/ndufb2/pparg/ppargc1a/LOC100127850/tsc1/ndufa4/COX1/adcy9/ND3/cox16/COX3/atp5pd/ATP6/cox11/ndufb7/fgfr1/ndufb1/LOC108647353/ndufs6/bmp8/uqcrq/cox20/mapk14/atp5f1b/sdhd/grb2/ndufa7/kdm3b/LOC105946713/prkab2/prkag1/dpf1/mapk12/LOC100492865/rptor/akt1s1/prkaa1/frs2/cox5b.2/uqcrfs1/ND4/actg1/ndufb4/smarcb1/rps6ka6/ndufv3/atp5me	Thermogenesis	Environmental adaptation	Organismal Systems	48	0.206009
ko04720	Long-term potentiation	67	0.298988	0.996642	0.465875	0.86246	0.85158	2055	tags=13%, list=10%, signal=12%	nras/prkcg/raf1/plcb1/ppp1cc/LOC108647353/LOC105946713/map2k1/grin2a	Long-term potentiation	Nervous system	Organismal Systems	9	0.134328
ko04721	Synaptic vesicle cycle	86	0.312798	1.09284	0.303672	0.835099	0.824565	4891	tags=30%, list=25%, signal=23%	slc6a9/ap2a1/rab3a/LOC100491227/cltb/atp6v1a/atp6v0a2/napa/atp6v1g3/atp6v1e1/cacna1b/snap25/slc1a6/syt1/cltc/ap2b1/clta/lman1l/nsf/atp6v1al/slc6a12/LOC100487393/ap2a2/LOC101732715/atp6v1b1/stx1b	Synaptic vesicle cycle	Nervous system	Organismal Systems	26	0.302326
ko04722	Neurotrophin signaling pathway	131	-0.25871	-1.08276	0.262745	0.825474	0.815062	2611	tags=18%, list=13%, signal=16%	rap1a/LOC116406583/tp53/rps6ka3/camk2g/abl1/ywhae/shc3/nfkb1/mapk13/LOC116407819/sh2b1/krasl/rhoa/foxo3/mapk7/rela/mapkapk2/nfkbia/LOC549936/calml4/mapk10/ntrk1/pik3cb	Neurotrophin signaling pathway	Nervous system	Organismal Systems	24	0.183206
ko04723	Retrograde endocannabinoid signaling	149	0.245673	0.923379	0.622517	0.882275	0.871146	2159	tags=13%, list=11%, signal=12%	ndufb2/prkcg/gngt1/ndufa4/kcnj5/adcy9/ND3/plcb1/ndufb7/ndufb1/LOC108647353/LOC100486148/ptgs2/ndufs6/LOC100486956/mapk14/ndufa7/LOC105946713/cacna1b/mapk12	Retrograde endocannabinoid signaling	Nervous system	Organismal Systems	20	0.134228
ko04724	Glutamatergic synapse	110	-0.234869	-0.959978	0.556777	0.86246	0.85158	3653	tags=22%, list=18%, signal=18%	LOC101733271/gnb5/gnai1/grin2b/ppp3cb/gnai2/gnaq/itpr2/prkca/kcnj3/shank3/LOC101731435/cacna1c/gng12/slc1a1/gria2/gng2/plcb2/prkaca/LOC394904/gng13/shank2/grik1/dlg4	Glutamatergic synapse	Nervous system	Organismal Systems	24	0.218182
ko04725	Cholinergic synapse	112	0.213837	0.773078	0.90327	0.962957	0.95081	2027	tags=11%, list=10%, signal=10%	nras/prkcg/gngt1/adcy9/plcb1/kcnq2/chrm2/LOC108647353/chrna6/LOC105946713/cacna1b/map2k1	Cholinergic synapse	Nervous system	Organismal Systems	12	0.107143
ko04726	Serotonergic synapse	120	0.332713	1.2197	0.133511	0.734312	0.72505	4479	tags=30%, list=23%, signal=23%	nras/prkcg/gngt1/kcnj5/htr7l/htr2a/maoa/raf1/plcb1/LOC100497503/LOC100497808/LOC108647353/ptgs2/LOC100145323/LOC105946713/pla2g4a/cacna1b/map2k1/tph1/pla2g4d/LOC100494266/htr1b/gng10/LOC116406635/gabrb3/htr5a/gng7/LOC116410450/ptgs1/LOC101731452/htr4/LOC101731511/kcnn2/LOC100487393/LOC100494106/LOC108644721	Serotonergic synapse	Nervous system	Organismal Systems	36	0.3
ko04727	GABAergic synapse	84	-0.215563	-0.840672	0.832215	0.933104	0.921334	3653	tags=24%, list=18%, signal=20%	LOC101733271/gnb5/slc12a5/gnai1/gnai2/LOC100490720/prkca/gabrg3/LOC101731435/cacna1c/gng12/kcnj6/slc38a5/gng2/prkaca/LOC394904/gng13/gabrp/abat/cacna1f	GABAergic synapse	Nervous system	Organismal Systems	20	0.238095
ko04728	Dopaminergic synapse	136	0.222936	0.826839	0.838057	0.934607	0.922818	2772	tags=15%, list=14%, signal=13%	ppp2r1a/prkcg/gngt1/drd1/ppp2r3a/kcnj5/maoa/plcb1/ppp1cc/LOC108647353/mapk14/LOC105946713/cacna1b/kif5a/grin2a/mapk12/gsk3a/ppp1r1b/drd2/atf4/ppp2r1b	Dopaminergic synapse	Nervous system	Organismal Systems	21	0.154412
ko04730	Long-term depression	53	0.417159	1.33874	0.0750383	0.653484	0.645241	3085	tags=21%, list=16%, signal=18%	nras/ppp2r1a/prkcg/raf1/plcb1/pla2g4a/map2k1/pla2g4d/igf1/ppp2r1b/gnaz	Long-term depression	Nervous system	Organismal Systems	11	0.207547
ko04740	Olfactory transduction	71	0.333748	1.12544	0.260057	0.825474	0.815062	2236	tags=18%, list=11%, signal=16%	LOC116407668/or5i1/LOC100497608/LOC100494882/cnga4/LOC108647353/cngb1/LOC116406797/LOC101731912/slc8a1/LOC105946713/pde1b/LOC101732976	Olfactory transduction	Sensory system	Organismal Systems	13	0.183099
ko04742	Taste transduction	72	0.193225	0.653908	0.985632	0.985632	0.973199	3184	tags=17%, list=16%, signal=14%	plcb1/kcnk5/LOC108647353/scn3a/LOC105946713/pde1b/gabbr1/entpd2/gabbr2/LOC100491885/LOC100494266/htr1b	Taste transduction	Sensory system	Organismal Systems	12	0.166667
ko04744	Phototransduction	21	0.219309	0.591155	0.968954	0.985632	0.973199	3390	tags=19%, list=17%, signal=16%	gngt1/cngb1/pde6g/cnga1	Phototransduction	Sensory system	Organismal Systems	4	0.190476
ko04745	Phototransduction - fly	29	-0.305932	-0.950006	0.547619	0.86246	0.85158	2933	tags=38%, list=15%, signal=32%	grk3/ppef1/itpr1/actb/gnaq/prkca/camk2g/LOC116410313/plcb2/gng13/calml4	Phototransduction - fly	Sensory system	Organismal Systems	11	0.37931
ko04750	Inflammatory mediator regulation of TRP channels	124	0.308207	1.12892	0.251691	0.825474	0.815062	2691	tags=20%, list=14%, signal=18%	ngf/prkcg/LOC116407520/htr2a/adcy9/plcb1/LOC100497503/LOC100497808/LOC101730587/trpv2/ppp1cc/LOC108647353/LOC116410975/LOC116410549/mapk14/asic4/LOC105946713/pla2g4a/p2ry2/asic5/prkcd/mapk12/LOC100496658/pla2g4d/igf1	Inflammatory mediator regulation of TRP channels	Sensory system	Organismal Systems	25	0.201613
ko04810	Regulation of actin cytoskeleton	214	-0.260321	-1.16053	0.0931373	0.653484	0.645241	2598	tags=24%, list=13%, signal=21%	chrm3/baiap2/myl9/LOC116407738/fgfr2/cxcr4/pip4k2c/vav1/pik3r3/actr3/itga7/mylk/tiam1/fgf3/tmsb4x/cfl2/LOC101733293/arhgef12/ssh1/pip4k2b/arhgap35/fgf20/limk1/LOC100487727/gng12/ssh2/arpc5/dock1/apc2/pip5k1a/enah/ptk2/itga9/LOC116407803/pdgfc/iqgap3/actr2/itgae/krasl/rhoa/arpc1a/dstn/f2/LOC105947943/itga1/apc/LOC101730502/myh11/actn4/pak6/pik3cb/arhgef6	Regulation of actin cytoskeleton	Cell motility	Cellular Processes	52	0.242991
ko04910	Insulin signaling pathway	146	0.309276	1.15538	0.18617	0.802007	0.791891	2976	tags=21%, list=15%, signal=18%	nras/ppargc1a/prkar2a/prkar1a/tsc1/raf1/pde3b/elk1/LOC105948139/socs2/ppp1cc/LOC108647353/LOC100486900/eif4e2/sh2b2/ppp1r3e/socs1/gck/grb2/LOC105946713/prkab2/prkag1/map2k1/acacb/rptor/inppl1/prkaa1/pck1/prkar1b/LOC108647342	Insulin signaling pathway	Endocrine system	Organismal Systems	30	0.205479
ko04911	Insulin secretion	95	0.261555	0.921953	0.623762	0.882275	0.871146	2315	tags=14%, list=12%, signal=12%	kcnmb3/atp1b1/rab3a/prkcg/LOC100491227/adcy9/plcb1/LOC108647353/gck/LOC105946713/glp1r/rims2/snap25	Insulin secretion	Endocrine system	Organismal Systems	13	0.136842
ko04912	GnRH signaling pathway	104	0.292563	1.05022	0.374656	0.849452	0.838737	2779	tags=20%, list=14%, signal=17%	nras/LOC116407520/adcy9/raf1/plcb1/elk1/LOC108647353/LOC116410975/LOC116410549/egr1/mapk14/jun/grb2/LOC105946713/pla2g4a/map2k1/prkcd/mapk12/pla2g4d/atf4/gnrh1	GnRH signaling pathway	Endocrine system	Organismal Systems	21	0.201923
ko04913	Ovarian steroidogenesis	52	-0.304173	-1.08424	0.3	0.835099	0.824565	2946	tags=33%, list=15%, signal=28%	LOC101731553/adcy5/pla2g4f/LOC101733271/LOC116409681/LOC116406435/hsd17b7/alox5/scarb1/LOC101731435/LOC734139/prkaca/LOC100490615/hsd17b1/acot2/LOC100498625/akr1c3	Ovarian steroidogenesis	Endocrine system	Organismal Systems	17	0.326923
ko04914	Progesterone-mediated oocyte maturation	106	-0.252922	-1.02846	0.372263	0.849452	0.838737	1309	tags=11%, list=7%, signal=11%	mapk13/prkaca/cpeb2/krasl/cpeb3/bub1/pgr/LOC105947542/cpeb1/mapk10/pik3cb/ccna2	Progesterone-mediated oocyte maturation	Endocrine system	Organismal Systems	12	0.113208
ko04915	Estrogen signaling pathway	152	-0.215811	-0.926124	0.666667	0.888522	0.877314	3697	tags=22%, list=19%, signal=18%	nos3/LOC101733271/creb3l4/esr1/gnai1/pik3r3/gnai2/gnaq/itpr2/atf6b/hsp70/krt18.3/LOC116406583/krt23/kcnj3/LOC101731435/atf2/hbegf/krt50/shc3/kcnj6/LOC101733496/kcnj9/plcb2/prkaca/LOC116407819/krt19/mmp2/krasl/pgr/calml4/pik3cb/mmp9.1	Estrogen signaling pathway	Endocrine system	Organismal Systems	33	0.217105
ko04916	Melanogenesis	100	0.267151	0.950252	0.571629	0.86246	0.85158	2418	tags=16%, list=12%, signal=14%	nras/dvl3/prkcg/adcy9/wnt10a/raf1/fzd8/plcb1/ednrb/LOC108647353/ctnnb1/LOC105946713/map2k1/fzd5/wnt7b/wnt7a	Melanogenesis	Endocrine system	Organismal Systems	16	0.16
ko04917	Prolactin signaling pathway	70	0.388011	1.30474	0.0830904	0.653484	0.645241	2159	tags=21%, list=11%, signal=19%	nras/stat3.2/irf1/prl.2/stat3.1/tnfsf11/stat5b/raf1/socs2/socs1/mapk14/gck/grb2/map2k1/mapk12	Prolactin signaling pathway	Endocrine system	Organismal Systems	15	0.214286
ko04918	Thyroid hormone synthesis	75	0.328011	1.11653	0.270386	0.825474	0.815062	2726	tags=19%, list=14%, signal=16%	atp1b1/prkcg/slc26a4.2/adcy9/plcb1/LOC108647353/pdia4/ttf2/LOC105946713/canx/LOC101732610/tshr/pax8/atf4	Thyroid hormone synthesis	Endocrine system	Organismal Systems	14	0.186667
ko04919	Thyroid hormone signaling pathway	123	0.320262	1.17719	0.185087	0.802007	0.791891	1406	tags=11%, list=7%, signal=11%	nras/hdac2/atp1b1/prkcg/med24/rxra/med16/raf1/plcb1/LOC108647353/tc1a/med12/ctnnb1/dio3	Thyroid hormone signaling pathway	Endocrine system	Organismal Systems	14	0.113821
ko04920	Adipocytokine signaling pathway	73	0.297183	1.00682	0.455331	0.86246	0.85158	2851	tags=21%, list=14%, signal=18%	stat3.2/stat3.1/ppargc1a/rxra/LOC101730587/LOC100494473/agrp/tnfrsf1a/ptpn11b/prkab2/prkag1/acacb/LOC100492865/prkaa1/pck1	Adipocytokine signaling pathway	Endocrine system	Organismal Systems	15	0.205479
ko04921	Oxytocin signaling pathway	155	0.262378	0.98743	0.492657	0.86246	0.85158	3995	tags=21%, list=20%, signal=17%	nras/prkcg/kcnj5/adcy9/ppp1r12c/raf1/plcb1/elk1/ppp1cc/LOC108647353/ptgs2/cd38/trpm2l/jun/LOC105946713/pla2g4a/prkab2/prkag1/cacng5/map2k1/pla2g4d/rock2/prkaa1/cacnb1/nfatc1/ppp3cc/actg1/fos/gucy1a2/camk4/pik3cg/adcy7/map2k5	Oxytocin signaling pathway	Endocrine system	Organismal Systems	33	0.212903
ko04922	Glucagon signaling pathway	108	0.217773	0.783504	0.88388	0.94832	0.936357	2851	tags=15%, list=14%, signal=13%	ppp4r3b/ppargc1a/pde3b/plcb1/LOC105948139/LOC108647353/tc1a/gck/LOC105946713/prkab2/prkag1/acacb/LOC100492865/atf4/prkaa1/pck1	Glucagon signaling pathway	Endocrine system	Organismal Systems	16	0.148148
ko04923	Regulation of lipolysis in adipocytes	61	0.198851	0.658913	0.97929	0.985632	0.973199	5842	tags=34%, list=29%, signal=24%	adcy9/pde3b/LOC108647353/ptgs2/plaat3/LOC105946713/tshr/cga/aqp7/prkg1/adcy7/ptgs1/npy/insr/ptger3/akt2/npr1/akt1/LOC100494858/LOC100498409/LOC100488597	Regulation of lipolysis in adipocytes	Endocrine system	Organismal Systems	21	0.344262
ko04924	Renin secretion	72	-0.342389	-1.29962	0.0816993	0.653484	0.645241	4773	tags=40%, list=24%, signal=31%	ptger4/agtr1/ednra/ppp3ca/itpr1/adrb1/kcnj2/LOC101731553/pde3a/gucy1b1/adcy5/LOC101733271/gnai1/clca1.3/ppp3cb/gnai2/gnaq/ace/itpr2/LOC101731435/cacna1c/LOC101733812/clca1.2/plcb2/edn3/prkaca/clca1.1/calml4/cacna1f	Renin secretion	Endocrine system	Organismal Systems	29	0.402778
ko04925	Aldosterone synthesis and secretion	99	-0.237703	-0.960837	0.496552	0.86246	0.85158	2696	tags=22%, list=14%, signal=19%	itpr2/scarb1/atf6b/nr4a1/atp1a1/prkca/camk2g/LOC101731435/atp1a2/atf2/cacna1c/LOC116410313/LOC101733812/LOC101733496/kcnj9/plcb2/prkaca/atf1/prkd3/nr4a2/calml4/cacna1f	Aldosterone synthesis and secretion	Endocrine system	Organismal Systems	22	0.222222
ko04926	Relaxin signaling pathway	132	-0.273058	-1.14647	0.160156	0.777742	0.767932	2135	tags=17%, list=11%, signal=16%	LOC101731435/map2k4/atf2/gng12/shc3/nfkb1/col1a2/LOC101733496/vegfa/gng2/plcb2/mapk13/prkaca/acta2/mmp2/krasl/gng13/rela/nfkbia/mapk10/pik3cb/col3a1/mmp9.1	Relaxin signaling pathway	Endocrine system	Organismal Systems	23	0.174242
ko04927	Cortisol synthesis and secretion	63	-0.244087	-0.898303	0.713415	0.892323	0.881067	4694	tags=40%, list=24%, signal=30%	agtr1/gna11/creb3l2/itpr1/LOC101731553/adcy5/pde8a/LOC101733271/creb3l4/cacna1h/kcna4/gnaq/itpr2/scarb1/atf6b/nr4a1/LOC101731435/atf2/cacna1c/pde8b/LOC101733812/LOC101733496/plcb2/prkaca/cacna1f	Cortisol synthesis and secretion	Endocrine system	Organismal Systems	25	0.396825
ko04928	Parathyroid hormone synthesis, secretion and action	114	0.231942	0.843329	0.776882	0.903872	0.89247	2027	tags=11%, list=10%, signal=10%	tnfsf11/prkcg/vdr/adcy9/rxra/raf1/plcb1/fgfr1/LOC108647353/lrp5/egr1/LOC105946713/map2k1	Parathyroid hormone synthesis, secretion and action	Endocrine system	Organismal Systems	13	0.114035
ko04929	GnRH secretion	60	0.285594	0.942363	0.566122	0.86246	0.85158	792	tags=10%, list=4%, signal=10%	nras/prkcg/kcnj5/raf1/cacna1i/plcb1	GnRH secretion	Endocrine system	Organismal Systems	6	0.1
ko04935	Growth hormone synthesis, secretion and action	116	0.279716	1.02591	0.417219	0.855641	0.844848	2726	tags=17%, list=14%, signal=15%	nras/stat3.2/stat3.1/prkcg/stat5b/igfals/adcy9/raf1/plcb1/socs2/LOC108647353/socs1/mapk14/grb2/LOC105946713/map2k1/mapk12/LOC100496658/igf1/atf4	Growth hormone synthesis, secretion and action	Endocrine system	Organismal Systems	20	0.172414
ko04960	Aldosterone-regulated sodium reabsorption	32	-0.30068	-0.947942	0.539945	0.86246	0.85158	4552	tags=34%, list=23%, signal=27%	pik3r1/irs1/slc9a3r2/scnn1g/pik3r3/atp1a1/prkca/atp1a2/nedd4l/krasl/pik3cb	Aldosterone-regulated sodium reabsorption	Excretory system	Organismal Systems	11	0.34375
ko04961	Endocrine and other factor-regulated calcium reabsorption	55	0.395907	1.27664	0.118541	0.687961	0.679283	1861	tags=18%, list=9%, signal=17%	ap2a1/atp1b1/prkcg/vdr/adcy9/plcb1/cltb/LOC108647353/slc8a1/LOC105946713	Endocrine and other factor-regulated calcium reabsorption	Excretory system	Organismal Systems	10	0.181818
ko04962	Vasopressin-regulated water reabsorption	58	0.273336	0.893714	0.638009	0.882275	0.871146	2167	tags=16%, list=11%, signal=14%	dync2h1/adcy9/arhgdig/dync1li2/LOC108647353/LOC101733960/LOC105946713/rab5c/dync1li1	Vasopressin-regulated water reabsorption	Excretory system	Organismal Systems	9	0.155172
ko04964	Proximal tubule bicarbonate reclamation	23	-0.271618	-0.77965	0.796247	0.913231	0.901711	2462	tags=22%, list=12%, signal=19%	atp1a1/LOC100496280/atp1a2/ca4.2/pck2	Proximal tubule bicarbonate reclamation	Excretory system	Organismal Systems	5	0.217391
ko04966	Collecting duct acid secretion	26	0.324698	0.915645	0.567093	0.86246	0.85158	1717	tags=15%, list=9%, signal=14%	atp6v1a/atp6v0a2/atp6v1g3/atp6v1e1	Collecting duct acid secretion	Excretory system	Organismal Systems	4	0.153846
ko04970	Salivary secretion	99	-0.244885	-0.989867	0.427586	0.861986	0.851113	2696	tags=31%, list=14%, signal=27%	itpr1/adrb1/adra1a/LOC101731553/lyz/gucy1b1/adcy5/nos1/chrm3/LOC101733271/gnaq/itpr2/slc12a2/atp1a1/prkca/LOC101731435/atp1a2/LOC101733556/amy2b/LOC100496982/trpv6/plcb2/dmbt1/LOC105945141/prkaca/kcnn4/ryr3/LOC101733498/LOC100493166/vamp1/calml4	Salivary secretion	Digestive system	Organismal Systems	31	0.313131
ko04971	Gastric acid secretion	73	-0.250092	-0.956233	0.532468	0.86246	0.85158	4479	tags=36%, list=23%, signal=28%	itpr1/kcnj2/LOC101731553/LOC100492908/adcy5/actb/chrm3/LOC101733271/LOC116407738/gnai1/mylk/gnai2/atp4a/gnaq/itpr2/atp1a1/prkca/camk2g/LOC101731435/atp1a2/kcnq1/plcb2/prkaca/hrh2/sstr2/calml4	Gastric acid secretion	Digestive system	Organismal Systems	26	0.356164
ko04972	Pancreatic secretion	107	-0.240231	-0.978064	0.507407	0.86246	0.85158	4479	tags=32%, list=23%, signal=25%	itpr1/slc4a4/LOC100487533/LOC100492908/adcy5/chrm3/LOC105947369/LOC116411698/pnliprp1/clca1.3/gnaq/LOC779885/LOC116408578/itpr2/slc12a2/rap1a/atp1a1/prkca/LOC116407767/pla2g1bl/atp1a2/LOC101733556/amy2b/kcnq1/LOC116411668/LOC100487643/clca1.2/plcb2/rab11a/clca1.1/pla2g2d/klk15/rhoa/pnlip	Pancreatic secretion	Digestive system	Organismal Systems	34	0.317757
ko04973	Carbohydrate digestion and absorption	35	-0.311939	-1.0192	0.409091	0.853609	0.842842	4552	tags=31%, list=23%, signal=24%	pik3r1/LOC100493823/LOC101732850/hk2/pik3r3/atp1a1/atp1a2/amy2b/plcb2/hkdc1/pik3cb	Carbohydrate digestion and absorption	Digestive system	Organismal Systems	11	0.314286
ko04974	Protein digestion and absorption	99	-0.235865	-0.953407	0.517241	0.86246	0.85158	5395	tags=34%, list=27%, signal=25%	pga4/LOC100487899/col8a1/LOC100498532/slc6a19/col4a6/col21a1/slc7a7/col6a6/LOC101732997/col27a1/LOC100487533/LOC100492908/col11a2/col9a3/LOC105947369/mep1b/xpnpep2/LOC116408578/col8a2/atp1a1/LOC100490088/atp1a2/kcnq1/col1a2/slc3a2/slc1a1/col9a2/slc36a4/slc7a15/kcnn4/klk15/eln1/col3a1	Protein digestion and absorption	Digestive system	Organismal Systems	34	0.343434
ko04975	Fat digestion and absorption	45	-0.29929	-1.02927	0.398876	0.853609	0.842842	4769	tags=38%, list=24%, signal=29%	fabp2/mogat3/slc27a4/acat1/abcg5/pnliprp1/mttp.2/agpat1/LOC779885/cd36l/scarb1/LOC116407767/pla2g1bl/LOC100487643/LOC100135198/pla2g2d/pnlip	Fat digestion and absorption	Digestive system	Organismal Systems	17	0.377778
ko04976	Bile secretion	80	0.263828	0.904846	0.66136	0.888522	0.877314	3684	tags=22%, list=19%, signal=18%	atp1b1/ugt2a1/adcy9/rxra/ldlr/baat/slc4a2/LOC108647353/LOC101733960/LOC105946713/cyp7a1/abcc3/LOC116406461/ephx1/abcg2/slc9a3/ugt1a6/sctr	Bile secretion	Digestive system	Organismal Systems	18	0.225
ko04977	Vitamin digestion and absorption	37	-0.343308	-1.13834	0.237057	0.825474	0.815062	2871	tags=24%, list=14%, signal=21%	LOC779885/scarb1/slc19a1/slc19a3.2/LOC100487643/cubn/LOC100135198/slc52a3/pnlip	Vitamin digestion and absorption	Digestive system	Organismal Systems	9	0.243243
ko04978	Mineral absorption	60	0.341351	1.12634	0.273403	0.825474	0.815062	4160	tags=28%, list=21%, signal=22%	trpm7/atp1b1/vdr/LOC105947301/LOC116410391/atp7b/LOC116412277/slc8a1/hmox2/slc46a1/LOC100488346/slc9a3/atp2b3/LOC105947015/slc40a1/slc34a3/LOC100497855	Mineral absorption	Digestive system	Organismal Systems	17	0.283333
ko04979	Cholesterol metabolism	48	-0.282659	-0.989472	0.464789	0.86246	0.85158	3690	tags=33%, list=19%, signal=27%	LOC101730739/tspo/mylip/npc2/abcg5/LOC116410814/cd36l/scarb1/LOC100489744/apoc1/lrp2/angptl3/cetp/LOC100135198/vapb/apoh	Cholesterol metabolism	Digestive system	Organismal Systems	16	0.333333

## Sheet: MeMeDS-Ctr-vs-MeMeDS_GSEKEGG
ID	Description	setSize	enrichmentScore	NES	pvalue	p.adjust	qvalue	rank	leading_edge	core_enrichment	level3	level2	level1	counts	Ratio
ko00010	Glycolysis / Gluconeogenesis	66	0.249032	0.842398	0.767442	0.955823	0.955823	4777	tags=30%, list=24%, signal=23%	aldh3b1/gapdh/fbp1/acss2.1/LOC100486839/tc1a/adh6/g6pc.1/pdhb/aldh9a1/aldh3b2/LOC100492955/pck2/pkm/adh5/LOC100485303/LOC100216148/aldh2/dld/aldh3a2	Glycolysis / Gluconeogenesis	Carbohydrate metabolism	Metabolism	20	0.30303
ko00020	Citrate cycle (TCA cycle)	29	0.391063	1.12238	0.317276	0.897861	0.897861	6105	tags=52%, list=31%, signal=36%	sdha/pdhb/mdh1/idh1/idh3b/pck2/sucla2/idh3g/sdhb/sdhc/dld/fh/ogdhl/ogdh/idh2	Citrate cycle (TCA cycle)	Carbohydrate metabolism	Metabolism	15	0.517241
ko00030	Pentose phosphate pathway	31	0.205958	0.60036	0.973554	0.99018	0.99018	2115	tags=13%, list=11%, signal=12%	fbp1/tc1a/rbks/dera	Pentose phosphate pathway	Carbohydrate metabolism	Metabolism	4	0.129032
ko00040	Pentose and glucuronate interconversions	19	0.300773	0.790006	0.774138	0.955823	0.955823	5922	tags=42%, list=30%, signal=29%	sord/Ugt2a2/LOC448579/ugp2/LOC100127873/ugt1a6/dcxr/ugdhl	Pentose and glucuronate interconversions	Carbohydrate metabolism	Metabolism	8	0.421053
ko00051	Fructose and mannose metabolism	35	0.229994	0.686528	0.935961	0.988421	0.988421	4847	tags=31%, list=25%, signal=24%	fbp1/pfkfb3/sord/tc1a/enosf1/LOC100492955/gmppa/LOC100485303/tigar/khk/gmds	Fructose and mannose metabolism	Carbohydrate metabolism	Metabolism	11	0.314286
ko00052	Galactose metabolism	31	-0.319512	-0.991414	0.440806	0.911753	0.911753	2822	tags=23%, list=14%, signal=19%	gck/g6pc3.1/mgam/glb1l/gale/glb1/hk1	Galactose metabolism	Carbohydrate metabolism	Metabolism	7	0.225806
ko00053	Ascorbate and aldarate metabolism	18	0.252895	0.653981	0.904594	0.988421	0.988421	6355	tags=44%, list=32%, signal=30%	Ugt2a2/aldh9a1/aldh2/LOC100127873/aldh3a2/ugt1a6/ugdhl/aldh1b1	Ascorbate and aldarate metabolism	Carbohydrate metabolism	Metabolism	8	0.444444
ko00061	Fatty acid biosynthesis	22	-0.330212	-0.937208	0.559611	0.9285	0.9285	1741	tags=23%, list=9%, signal=21%	acsl6/acaca/mcat/rpp14/acsbg1	Fatty acid biosynthesis	Lipid metabolism	Metabolism	5	0.227273
ko00062	Fatty acid elongation	29	-0.364549	-1.11262	0.3075	0.897861	0.897861	1376	tags=17%, list=7%, signal=16%	ppt1/hsd17b12/elovl1/hacd1/ppt2	Fatty acid elongation	Lipid metabolism	Metabolism	5	0.172414
ko00071	Fatty acid degradation	51	0.325126	1.04699	0.374795	0.897861	0.897861	2011	tags=14%, list=10%, signal=12%	acsl4/acat1/acat2/acox3/LOC100486839/hadhb/adh6	Fatty acid degradation	Lipid metabolism	Metabolism	7	0.137255
ko00100	Steroid biosynthesis	24	-0.311328	-0.898207	0.643216	0.932086	0.932086	3941	tags=29%, list=20%, signal=23%	lbr/cyp2r1/ebp/tm7sf2/hsd17b7/sqle/sc5d	Steroid biosynthesis	Lipid metabolism	Metabolism	7	0.291667
ko00120	Primary bile acid biosynthesis	31	-0.308531	-0.957341	0.503778	0.923551	0.923551	490	tags=16%, list=2%, signal=16%	LOC100497738/LOC100497423/LOC116408197/hsd17b4/acox2	Primary bile acid biosynthesis	Lipid metabolism	Metabolism	5	0.16129
ko00130	Ubiquinone and other terpenoid-quinone biosynthesis	12	0.468958	1.10408	0.360485	0.897861	0.897861	1942	tags=25%, list=10%, signal=23%	coq7/LOC594976/ggcx	Ubiquinone and other terpenoid-quinone biosynthesis	Metabolism of cofactors and vitamins	Metabolism	3	0.25
ko00140	Steroid hormone biosynthesis	66	0.306507	1.03682	0.392248	0.897861	0.897861	2293	tags=18%, list=12%, signal=16%	LOC100497556/cyp19a1/sult1e1/akr1d1/akr1c2/Ugt2a2/sult2b1/sts/hsd11b1/LOC100497503/LOC100498051/srd5a1	Steroid hormone biosynthesis	Lipid metabolism	Metabolism	12	0.181818
ko00190	Oxidative phosphorylation	133	0.218595	0.822993	0.854314	0.982659	0.982659	4002	tags=24%, list=20%, signal=19%	atp6v1g2/atp5f1e/atp6v0d1/cox6b1/ndufb6/cox5a/atp6v0e1/ndufab1/LOC101732809/uqcrc2/ndufb10/cyct/NDUFC1/ATP8/cox7a2l/ndufb9/atp6v0a2/sdha/cox4i1/ndufa3/atp6v0e2/ndufs5/atp6v1al/atp6v1f/ndufa9/ndufa1/LOC100487454/ndufa5/ndufa4/LOC100127850/sdhb/ndufa12	Oxidative phosphorylation	Energy metabolism	Metabolism	32	0.240602
ko00220	Arginine biosynthesis	22	-0.270265	-0.767065	0.824818	0.973144	0.973144	3558	tags=32%, list=18%, signal=26%	LOC100498257/gpt2/cps1/nos3/gpt/got1/gls2	Arginine biosynthesis	Amino acid metabolism	Metabolism	7	0.318182
ko00230	Purine metabolism	127	0.277908	1.03457	0.390558	0.897861	0.897861	2074	tags=13%, list=11%, signal=11%	enpp4/nudt9/LOC101732477/nt5c1a/impdh1/pde11a/ada2/hprt1/adcy9/pde4c/nudt5/hddc2/gucy1a1/nme3/rrm2.1/impdh2	Purine metabolism	Nucleotide metabolism	Metabolism	16	0.125984
ko00240	Pyrimidine metabolism	56	0.301738	0.991063	0.459459	0.918919	0.918919	3238	tags=20%, list=16%, signal=16%	dtymk/uck2/nt5c1a/nme3/rrm2.1/nt5c3a/rrm2.2/dhodh/LOC100495335/dck.1/cmpk1	Pyrimidine metabolism	Nucleotide metabolism	Metabolism	11	0.196429
ko00250	Alanine, aspartate and glutamate metabolism	37	0.337972	1.02099	0.409917	0.897861	0.897861	3620	tags=24%, list=18%, signal=20%	asrgl1/ass1/rimklb/aldh4a1/LOC100486129/glud1/adssl1/gfpt2/gad1.2	Alanine, aspartate and glutamate metabolism	Amino acid metabolism	Metabolism	9	0.243243
ko00260	Glycine, serine and threonine metabolism	41	-0.216284	-0.725264	0.911458	0.988421	0.988421	4731	tags=29%, list=24%, signal=22%	gldc/sardh/LOC100485322/bhmt/dmgdh/glyctk/maob/chdh/LOC101730350/psph/gcat/phgdh	Glycine, serine and threonine metabolism	Amino acid metabolism	Metabolism	12	0.292683
ko00270	Cysteine and methionine metabolism	48	0.294675	0.952063	0.546022	0.9285	0.9285	5104	tags=27%, list=26%, signal=20%	bcat2/adi1/gclm/cdo1/kyat3/sds/mdh1/mtap/mat1a/LOC100496394/tat/ldha/ahcyl1	Cysteine and methionine metabolism	Amino acid metabolism	Metabolism	13	0.270833
ko00280	Valine, leucine and isoleucine degradation	50	0.398635	1.28829	0.102894	0.856059	0.856059	1885	tags=14%, list=10%, signal=13%	aldh6a1/acat1/bcat2/hsd17b10/acat2/pcca/hadhb	Valine, leucine and isoleucine degradation	Amino acid metabolism	Metabolism	7	0.14
ko00310	Lysine degradation	63	0.317045	1.06342	0.333333	0.897861	0.897861	4981	tags=32%, list=25%, signal=24%	ezh1/dot1l/acat1/acat2/dhtkd1/kmt2c/LOC101731011/colgalt2/aldh9a1/kmt2b/LOC116408207/aass/nsd2/colgalt1/aldh2/suv39h2/dld/kmt5c/aldh3a2/cercam	Lysine degradation	Amino acid metabolism	Metabolism	20	0.31746
ko00330	Arginine and proline metabolism	55	0.316347	1.03628	0.389776	0.897861	0.897861	2945	tags=20%, list=15%, signal=17%	LOC100498433/smox/agmat/p4ha3/aldh4a1/arg2/dao/ckb/p4ha2/LOC116409860/aldh9a1	Arginine and proline metabolism	Amino acid metabolism	Metabolism	11	0.2
ko00340	Histidine metabolism	23	0.446416	1.22411	0.199662	0.897861	0.897861	4777	tags=35%, list=24%, signal=26%	aldh3b1/carnmt1/hnmt/aldh9a1/aldh3b2/LOC100495198/aldh2/aldh3a2	Histidine metabolism	Amino acid metabolism	Metabolism	8	0.347826
ko00350	Tyrosine metabolism	46	0.3286	1.05252	0.363924	0.897861	0.897861	4168	tags=22%, list=21%, signal=17%	aldh3b1/LOC594976/LOC100486839/adh6/aoc3/gstz1/aldh3b2/LOC100495198/adh5/LOC100496394	Tyrosine metabolism	Amino acid metabolism	Metabolism	10	0.217391
ko00360	Phenylalanine metabolism	17	0.384574	0.979634	0.492908	0.923551	0.923551	4859	tags=41%, list=25%, signal=31%	aldh3b1/LOC594976/aoc3/aldh3b2/LOC100495198/LOC100496394/tat	Phenylalanine metabolism	Amino acid metabolism	Metabolism	7	0.411765
ko00380	Tryptophan metabolism	49	0.334465	1.08355	0.321821	0.897861	0.897861	4777	tags=29%, list=24%, signal=22%	acat1/acat2/dhtkd1/kyat3/ido1/aldh9a1/afmid/LOC100495198/cat.1/tph1/LOC100496394/aldh2/dld/aldh3a2	Tryptophan metabolism	Amino acid metabolism	Metabolism	14	0.285714
ko00410	beta-Alanine metabolism	32	0.449715	1.31979	0.102649	0.856059	0.856059	3620	tags=28%, list=18%, signal=23%	aldh3b1/aldh6a1/smox/acox3/aoc3/csad/aldh9a1/aldh3b2/gad1.2	beta-Alanine metabolism	Metabolism of other amino acids	Metabolism	9	0.28125
ko00430	Taurine and hypotaurine metabolism	18	0.309255	0.799727	0.75265	0.955823	0.955823	4453	tags=44%, list=23%, signal=34%	ggt1/cdo1/ggt6/csad/gad1.2/ggt7/baat/LOC100496940	Taurine and hypotaurine metabolism	Metabolism of other amino acids	Metabolism	8	0.444444
ko00450	Selenocompound metabolism	20	-0.294021	-0.814936	0.758025	0.955823	0.955823	1414	tags=20%, list=7%, signal=19%	pstk/sephs3/sepsecs/txnrd1	Selenocompound metabolism	Metabolism of other amino acids	Metabolism	4	0.2
ko00480	Glutathione metabolism	59	0.417622	1.38748	0.0518053	0.851955	0.851955	3412	tags=34%, list=17%, signal=28%	gsto1/nat8.6/ggt1/LOC100498433/gpx1/gclm/LOC496693/txndc12/gstt1/nat8.1/rrm2.1/gpx4/LOC100496158/ggt6/rrm2.2/LOC100498331/gpx7/LOC734071/oplah/idh1	Glutathione metabolism	Metabolism of other amino acids	Metabolism	20	0.338983
ko00500	Starch and sucrose metabolism	32	-0.413413	-1.29735	0.130653	0.856059	0.856059	4170	tags=41%, list=21%, signal=32%	ganc/g6pc.3/LOC100485534/gba3/gys1/gck/g6pc3.1/mgam/gbe1/LOC100491051/enpp3/hk1/enpp1	Starch and sucrose metabolism	Carbohydrate metabolism	Metabolism	13	0.40625
ko00510	N-Glycan biosynthesis	57	-0.242586	-0.870237	0.73297	0.955823	0.955823	2356	tags=16%, list=12%, signal=14%	mgat4a/rpn2/stt3b/LOC100493854/alg5/st6gal1/ganab/rpn1/mgat4c	N-Glycan biosynthesis	Glycan biosynthesis and metabolism	Metabolism	9	0.157895
ko00511	Other glycan degradation	21	-0.522018	-1.47149	0.0439024	0.851955	0.851955	2925	tags=38%, list=15%, signal=32%	hexb/gba/neu1/glb1l/neu3.3/neu3.1/glb1/aga	Other glycan degradation	Glycan biosynthesis and metabolism	Metabolism	8	0.380952
ko00512	Mucin type O-glycan biosynthesis	39	0.360947	1.104	0.2969	0.897861	0.897861	3776	tags=23%, list=19%, signal=19%	galnt2/galnt4/galnt12/galnt6.3/c1galt1c1/LOC116409854/abo2/st6galnac3/galnt14	Mucin type O-glycan biosynthesis	Glycan biosynthesis and metabolism	Metabolism	9	0.230769
ko00513	Various types of N-glycan biosynthesis	48	-0.316927	-1.08581	0.299169	0.897861	0.897861	5132	tags=33%, list=26%, signal=25%	b4galt3l1/alg9/LOC100489718/tusc3/LOC116406931/ddost/alg1/mgat1/hexb/mgat4a/rpn2/stt3b/LOC100493854/st3gal3/rpn1/mgat4c	Various types of N-glycan biosynthesis	Glycan biosynthesis and metabolism	Metabolism	16	0.333333
ko00514	Other types of O-glycan biosynthesis	50	0.321301	1.03837	0.400322	0.897861	0.897861	5385	tags=40%, list=27%, signal=29%	galnt2/xxylt1/galnt4/galnt12/galnt6.3/c1galt1c1/colgalt2/poglut1/rfng/pofut1/galnt14/st6gal2/gxylt2/colgalt1/pomt2/galnt15/cercam/LOC100496837/b4galt3/b4galt1l	Other types of O-glycan biosynthesis	Glycan biosynthesis and metabolism	Metabolism	20	0.4
ko00515	Mannose type O-glycan biosynthesis	28	0.328419	0.936098	0.56457	0.9285	0.9285	1498	tags=14%, list=8%, signal=13%	pomgnt1/LOC105945212/rxylt1/b3gat1	Mannose type O-glycan biosynthesis	Glycan biosynthesis and metabolism	Metabolism	4	0.142857
ko00520	Amino sugar and nucleotide sugar metabolism	52	-0.347153	-1.22115	0.123711	0.856059	0.856059	4018	tags=31%, list=20%, signal=25%	LOC105947355/gnpda2/amdhd2/gne/gnpnat1/cmahp/hexb/gck/fpgt/gfpt1/LOC548945/galk2/pmm1/chia/gale/hk1	Amino sugar and nucleotide sugar metabolism	Carbohydrate metabolism	Metabolism	16	0.307692
ko00531	Glycosaminoglycan degradation	18	0.272601	0.704941	0.85159	0.982659	0.982659	2607	tags=22%, list=13%, signal=19%	galns/arsb/hyal2/ids	Glycosaminoglycan degradation	Glycan biosynthesis and metabolism	Metabolism	4	0.222222
ko00532	Glycosaminoglycan biosynthesis - chondroitin sulfate / dermatan sulfate	21	0.416049	1.12047	0.29223	0.897861	0.897861	1362	tags=19%, list=7%, signal=18%	b4galt7/csgalnact2/chst12/xylt2	Glycosaminoglycan biosynthesis - chondroitin sulfate / dermatan sulfate	Glycan biosynthesis and metabolism	Metabolism	4	0.190476
ko00533	Glycosaminoglycan biosynthesis - keratan sulfate	20	-0.459644	-1.27399	0.14321	0.856059	0.856059	6702	tags=50%, list=34%, signal=33%	st3gal2.2/b3gnt7/fut8/b3gnt2/b4galt3l1/chst1/chst6/chst2/st3gal3/LOC100489267	Glycosaminoglycan biosynthesis - keratan sulfate	Glycan biosynthesis and metabolism	Metabolism	10	0.5
ko00534	Glycosaminoglycan biosynthesis - heparan sulfate / heparin	21	0.423527	1.14061	0.278716	0.897861	0.897861	3756	tags=33%, list=19%, signal=27%	b4galt7/glce/xylt2/extl3/ext1/hs6st2/b3galt6	Glycosaminoglycan biosynthesis - heparan sulfate / heparin	Glycan biosynthesis and metabolism	Metabolism	7	0.333333
ko00561	Glycerolipid metabolism	69	0.199926	0.680879	0.972603	0.99018	0.99018	5383	tags=38%, list=27%, signal=27%	mboat1/mgll/LOC100485787/lipc/mogat2.2/LOC100487643/lclat1/LOC100492444/aldh9a1/gla/LOC100135382/LOC394967/lpin1/LOC100489174/agk/lpin3/plpp2/agpat2/aldh2/pnliprp2/gpam/aldh3a2/plpp3/lpin2/dgat2/mboat2	Glycerolipid metabolism	Lipid metabolism	Metabolism	26	0.376812
ko00562	Inositol phosphate metabolism	80	0.227757	0.79473	0.857784	0.982659	0.982659	4154	tags=24%, list=21%, signal=19%	aldh6a1/itpka/isyna1/pi4k2a/mtmr2/inpp5a.2/LOC116409534/fig4/pik3cb/inpp5b/pik3c3/itpk1/pik3ca/inpp5e/pip5k1b/ipmk/pip4k2b/inpp1/LOC100496685	Inositol phosphate metabolism	Carbohydrate metabolism	Metabolism	19	0.2375
ko00563	Glycosylphosphatidylinositol (GPI)-anchor biosynthesis	27	-0.462487	-1.38545	0.0879397	0.856059	0.856059	5109	tags=37%, list=26%, signal=27%	gpaa1/pign/pyurf/pigb/pigw/pigl/pigf/piga/pigs/pigy	Glycosylphosphatidylinositol (GPI)-anchor biosynthesis	Glycan biosynthesis and metabolism	Metabolism	10	0.37037
ko00564	Glycerophospholipid metabolism	103	-0.274984	-1.10042	0.243671	0.897861	0.897861	3184	tags=23%, list=16%, signal=20%	pgs1/pla2g3/dgkk/dgka/ptdss1/lpcat1/LOC448069/chpt1/phospho1/pnpla6/pla2g6/chka/pla2g4f/lypla2/pla2g2d/LOC101732808/cds1/chkb/dgkq/selenoi/dgkb/LOC116407702/plpp5/LOC116406655	Glycerophospholipid metabolism	Lipid metabolism	Metabolism	24	0.23301
ko00565	Ether lipid metabolism	47	-0.3306	-1.13218	0.245179	0.897861	0.897861	2698	tags=28%, list=14%, signal=24%	pla2g3/lpcat1/gdpd3/chpt1/pla2g6/pafah1b3/enpp2/pla2g4f/pla2g2d/LOC101732808/selenoi/LOC116407702/LOC116406655	Ether lipid metabolism	Lipid metabolism	Metabolism	13	0.276596
ko00590	Arachidonic acid metabolism	62	-0.325185	-1.18055	0.169863	0.869224	0.869224	2289	tags=21%, list=12%, signal=19%	ptgs2/akr1c8p/pla2g6/ephx2/pla2g4f/pla2g2d/LOC101732808/LOC100490956/ptges/LOC116409681/LOC116407702/gpx8/LOC116406655	Arachidonic acid metabolism	Lipid metabolism	Metabolism	13	0.209677
ko00591	Linoleic acid metabolism	30	-0.412039	-1.27392	0.145679	0.856059	0.856059	4555	tags=37%, list=23%, signal=28%	LOC100487054/jmjd7-pla2g4b/cyp2a6.1/LOC101733311/pla2g3/pla2g6/pla2g4f/pla2g2d/LOC101732808/LOC116407702/LOC116406655	Linoleic acid metabolism	Lipid metabolism	Metabolism	11	0.366667
ko00592	alpha-Linolenic acid metabolism	24	-0.43708	-1.26101	0.150754	0.856059	0.856059	2095	tags=33%, list=11%, signal=30%	LOC101733311/pla2g3/pla2g6/pla2g4f/pla2g2d/LOC101732808/LOC116407702/LOC116406655	alpha-Linolenic acid metabolism	Lipid metabolism	Metabolism	8	0.333333
ko00600	Sphingolipid metabolism	53	-0.391522	-1.37985	0.0501319	0.851955	0.851955	3791	tags=28%, list=19%, signal=23%	acer2/sptlc1/smpd3/cers4/gba/sgpp1/neu1/acer1/sgms2/glb1l/neu3.3/neu3.1/sgpl1/sphk2/glb1	Sphingolipid metabolism	Lipid metabolism	Metabolism	15	0.283019
ko00601	Glycosphingolipid biosynthesis - lacto and neolacto series	59	0.270005	0.897048	0.66248	0.954287	0.954287	6797	tags=42%, list=35%, signal=28%	st8sia1/LOC116410429/abo.1/LOC116409854/LOC100491742/fut6.2/b3galt5.4/LOC100488200/abo.3/b3gnt5/LOC100487440/b4galt4/b4galt3/b4galt1l/fut6/LOC100491908/b3gnt3.2/a4galt/st3gal4/fut7/LOC116406760/b3galt5.3/LOC100492744/LOC100485652/LOC100487812	Glycosphingolipid biosynthesis - lacto and neolacto series	Glycan biosynthesis and metabolism	Metabolism	25	0.423729
ko00603	Glycosphingolipid biosynthesis - globo and isoglobo series	18	0.308218	0.797046	0.756184	0.955823	0.955823	212	tags=6%, list=1%, signal=6%	st8sia1	Glycosphingolipid biosynthesis - globo and isoglobo series	Glycan biosynthesis and metabolism	Metabolism	1	0.0555556
ko00604	Glycosphingolipid biosynthesis - ganglio series	16	0.326142	0.815887	0.716549	0.955823	0.955823	1478	tags=12%, list=8%, signal=12%	st8sia1/st6galnac6	Glycosphingolipid biosynthesis - ganglio series	Glycan biosynthesis and metabolism	Metabolism	2	0.125
ko00620	Pyruvate metabolism	48	0.343174	1.10876	0.293292	0.897861	0.897861	5103	tags=40%, list=26%, signal=29%	acat1/acat2/acss2.1/LOC100486839/glo1/adh6/pdhb/aldh9a1/mdh1/hagh/pck2/pkm/adh5/me2/aldh2/dld/aldh3a2/me3/ldha	Pyruvate metabolism	Carbohydrate metabolism	Metabolism	19	0.395833
ko00630	Glyoxylate and dicarboxylate metabolism	35	0.352912	1.05344	0.374384	0.897861	0.897861	1681	tags=17%, list=9%, signal=16%	acat1/pgp/gcsh/acat2/acss2.1/pcca	Glyoxylate and dicarboxylate metabolism	Carbohydrate metabolism	Metabolism	6	0.171429
ko00640	Propanoate metabolism	30	0.348072	1.00006	0.465662	0.922915	0.922915	1681	tags=17%, list=9%, signal=15%	echdc1/aldh6a1/acss2.1/acox3/pcca	Propanoate metabolism	Carbohydrate metabolism	Metabolism	5	0.166667
ko00650	Butanoate metabolism	20	0.451573	1.20209	0.211055	0.897861	0.897861	3879	tags=30%, list=20%, signal=24%	acat1/acat2/l2hgdh/hmgcs1/gad1.2/LOC100497276	Butanoate metabolism	Carbohydrate metabolism	Metabolism	6	0.3
ko00670	One carbon pool by folate	21	0.293102	0.789357	0.783784	0.962543	0.962543	5527	tags=29%, list=28%, signal=21%	aldh1l1/aldh1l2/LOC116408583/mthfs/atic/amt	One carbon pool by folate	Metabolism of cofactors and vitamins	Metabolism	6	0.285714
ko00730	Thiamine metabolism	13	-0.385328	-0.965543	0.47541	0.922915	0.922915	2675	tags=23%, list=14%, signal=20%	ak1/alpl/acp1	Thiamine metabolism	Metabolism of cofactors and vitamins	Metabolism	3	0.230769
ko00760	Nicotinate and nicotinamide metabolism	73	-0.204656	-0.763947	0.937677	0.988421	0.988421	3674	tags=19%, list=19%, signal=16%	nt5m/nmrk1/nmnat1/nudt12/LOC100492062/LOC100497323/nnt/LOC101731924/LOC101733556/enpp3/LOC100127789/mett/enpp1/qprt	Nicotinate and nicotinamide metabolism	Metabolism of cofactors and vitamins	Metabolism	14	0.191781
ko00770	Pantothenate and CoA biosynthesis	22	0.325343	0.886948	0.605753	0.932086	0.932086	1039	tags=14%, list=5%, signal=13%	bcat2/aasdhppt/ppcs	Pantothenate and CoA biosynthesis	Metabolism of cofactors and vitamins	Metabolism	3	0.136364
ko00790	Folate biosynthesis	37	-0.255141	-0.842858	0.730479	0.955823	0.955823	6351	tags=43%, list=32%, signal=29%	LOC105945135/LOC116406435/mocos/LOC100490929/cbr1.1/alpi.2/cbr1.3/cbr1.2/pah/akr1c1/dhfr/spr/alpl/akr1c8p/LOC100490956/LOC116409681	Folate biosynthesis	Metabolism of cofactors and vitamins	Metabolism	16	0.432432
ko00830	Retinol metabolism	56	0.287799	0.94528	0.575517	0.9285	0.9285	4355	tags=25%, list=22%, signal=20%	retsat/rdh10/LOC100486839/Ugt2a2/dhrs9/adh6/LOC100497503/rdh7/lrat/adh5/LOC100497808/aldh1a2/dhrs4/rdh13	Retinol metabolism	Metabolism of cofactors and vitamins	Metabolism	14	0.25
ko00860	Porphyrin and chlorophyll metabolism	28	0.326549	0.930767	0.572848	0.9285	0.9285	3501	tags=25%, list=18%, signal=21%	blvrb/ppox/LOC105945802/Ugt2a2/uros/alad/alas2	Porphyrin and chlorophyll metabolism	Metabolism of cofactors and vitamins	Metabolism	7	0.25
ko00900	Terpenoid backbone biosynthesis	20	0.549316	1.46228	0.0536013	0.851955	0.851955	3651	tags=40%, list=19%, signal=33%	acat1/pdss2/acat2/pdss1/pmvk/hmgcs1/idi1/pcyox1	Terpenoid backbone biosynthesis	Metabolism of terpenoids and polyketides	Metabolism	8	0.4
ko00910	Nitrogen metabolism	16	-0.361146	-0.96526	0.493088	0.923551	0.923551	3814	tags=31%, list=19%, signal=25%	ca6/LOC100498257/cps1/ca12/car1_predicted	Nitrogen metabolism	Energy metabolism	Metabolism	5	0.3125
ko00920	Sulfur metabolism	11	-0.327594	-0.78208	0.748299	0.955823	0.955823	2577	tags=36%, list=13%, signal=32%	impad1/tst/suox/bpnt1	Sulfur metabolism	Energy metabolism	Metabolism	4	0.363636
ko00970	Aminoacyl-tRNA biosynthesis	46	-0.265674	-0.904841	0.637838	0.932086	0.932086	2882	tags=35%, list=15%, signal=30%	mtfmt/farsa/rars2/sars2/lars1/eprs1/pars2/rars1/pstk/cars2/qrsl1/sepsecs/wars2/gatc/vars2/qars1	Aminoacyl-tRNA biosynthesis	Translation	Genetic Information Processing	16	0.347826
ko00980	Metabolism of xenobiotics by cytochrome P450	44	0.426862	1.34567	0.0736498	0.851955	0.851955	3546	tags=34%, list=18%, signal=28%	aldh3b1/gsto1/ephx1/LOC496693/LOC100486839/Ugt2a2/gstt1/hsd11b1/adh6/LOC100496158/LOC448579/LOC100498331/LOC734071/akr7a2/aldh3b2	Metabolism of xenobiotics by cytochrome P450	Xenobiotics biodegradation and metabolism	Metabolism	15	0.340909
ko00982	Drug metabolism - cytochrome P450	49	0.384452	1.24548	0.133438	0.856059	0.856059	4086	tags=33%, list=21%, signal=26%	aldh3b1/gsto1/fmo1/LOC496693/LOC100486839/Ugt2a2/gstt1/adh6/LOC100496158/LOC100498331/fmo5.1/LOC734071/aldh3b2/LOC100489408/LOC100495198/adh5	Drug metabolism - cytochrome P450	Xenobiotics biodegradation and metabolism	Metabolism	16	0.326531
ko00983	Drug metabolism - other enzymes	61	0.382826	1.27987	0.102201	0.856059	0.856059	2703	tags=23%, list=14%, signal=20%	uck2/gsto1/impdh1/hprt1/LOC496693/ces3.5/Ugt2a2/gstt1/nme3/rrm2.1/impdh2/LOC100496158/rrm2.2/LOC100498331	Drug metabolism - other enzymes	Xenobiotics biodegradation and metabolism	Metabolism	14	0.229508
ko01040	Biosynthesis of unsaturated fatty acids	36	-0.313205	-1.01835	0.429306	0.897861	0.897861	2181	tags=19%, list=11%, signal=17%	LOC100497738/LOC100497423/hsd17b12/LOC116408197/elovl1/hacd1/hsd17b4	Biosynthesis of unsaturated fatty acids	Lipid metabolism	Metabolism	7	0.194444
ko02010	ABC transporters	43	0.341101	1.07306	0.354267	0.897861	0.897861	3704	tags=30%, list=19%, signal=25%	abcc3/LOC100485969/abca3/abcc12/abcb11.2/abcd1/tc3a/LOC116406716/abcd3/abca4/abcc2/abcc6/abca12	ABC transporters	Membrane transport	Environmental Information Processing	13	0.302326
ko03008	Ribosome biogenesis in eukaryotes	81	0.208228	0.726312	0.950226	0.988421	0.988421	5728	tags=35%, list=29%, signal=25%	nxpe1/emg1/nxf1/utp14a/pol/tcof1/RTase/ran/csnk2b/gar1/nob1/utp4/eif6/ak6/utp18/gnl3l/LOC100490733/gtpbp4/nol6/nop10/pop4/LOC101731022/bms1/wdr43/mphosph10/xrn1/HEATR1/xpo1	Ribosome biogenesis in eukaryotes	Translation	Genetic Information Processing	28	0.345679
ko03010	Ribosome	129	0.201205	0.753366	0.956153	0.988842	0.988842	2804	tags=14%, list=14%, signal=12%	rps26/mrps9/rpl30/mrpl14/rpl22l1/rbm6/mrps2/mrpl15/rplp0/rpl21/rpl31/LOC116411507/mrps16/rps23/rpl7/rps17/rpl22/rpl24	Ribosome	Translation	Genetic Information Processing	18	0.139535
ko03013	RNA transport	102	0.18769	0.676844	0.991215	0.995328	0.995328	5360	tags=28%, list=27%, signal=21%	sumo3/nup210/nxf1/eef1a1/nup35/ddx19b/snupn/xpo6/nup214/nupl2/ran/pnn/LOC100498194/nup205/ndc1/eef1a2/eif4a3.1/nup62/thoc1/nup54/LOC100490733/thoc3/rbm8a/nup155/LOC116411671/ipo8/tnpo3/xpot/alyref	RNA transport	Translation	Genetic Information Processing	29	0.284314
ko03015	mRNA surveillance pathway	97	0.300932	1.07792	0.306003	0.897861	0.897861	2538	tags=18%, list=13%, signal=15%	LOC100487280/nudt21/msi2/smg1/LOC105947167/tardbp/pcf11/nxf1/gspt1/cstf1/ddx19b/ppp2r3a/ppp2r1b/cpsf4/CSTF3/hbs1l/pnn	mRNA surveillance pathway	Translation	Genetic Information Processing	17	0.175258
ko03018	RNA degradation	73	-0.230202	-0.859306	0.787535	0.962543	0.962543	4610	tags=30%, list=23%, signal=23%	cnot2/exosc9/btg4/pabpc4/hspa9/lsm3/btg3/exosc1/dcp1a/pabpc1/dis3/eno1/ttc37/exosc4/parn/cnot3/dis3l/lsm8/mphosph6/lsm2/mtrex/exosc7	RNA degradation	Folding, sorting and degradation	Genetic Information Processing	22	0.30137
ko03020	RNA polymerase	33	-0.233249	-0.73572	0.878553	0.988421	0.988421	1810	tags=24%, list=9%, signal=22%	polr1e/polr2l.1/polr2j/polr3a/polr3gl/polr2b/polr2k/polr1a	RNA polymerase	Transcription	Genetic Information Processing	8	0.242424
ko03022	Basal transcription factors	40	0.338526	1.04365	0.366883	0.897861	0.897861	1211	tags=12%, list=6%, signal=12%	ercc3/gtf2f1/taf9b/mnat1/tbpl1	Basal transcription factors	Transcription	Genetic Information Processing	5	0.125
ko03030	DNA replication	38	0.297888	0.904805	0.639742	0.932086	0.932086	3029	tags=26%, list=15%, signal=22%	rnaseh1/prim2/pold2/rfc3/pold1/lig1/rfc1/LOC734092/pold3/rfc2	DNA replication	Replication and repair	Genetic Information Processing	10	0.263158
ko03040	Spliceosome	127	0.174546	0.649783	0.998569	0.998569	0.998569	4622	tags=21%, list=23%, signal=16%	hspa1l/snrnp27/hspa1a/ccdc12/prpf4/srsf1/snrpa/prpf40b/dhx15/ddx42/snrpd3/sf3b3/prpf3/rbm17/prpf31/eif4a3.1/txnl4a/ctnnbl1/srsf6/hsp70/usp39/sf3a3/thoc1/thoc3/wbp11/rbm8a/ppih	Spliceosome	Transcription	Genetic Information Processing	27	0.212598
ko03050	Proteasome	44	0.20002	0.630555	0.973813	0.99018	0.99018	2714	tags=16%, list=14%, signal=14%	psmd1/psmb2/psmd8/psma5/psma3/psmc5/psme4	Proteasome	Folding, sorting and degradation	Genetic Information Processing	7	0.159091
ko03060	Protein export	22	0.51039	1.39142	0.0896785	0.856059	0.856059	2234	tags=32%, list=11%, signal=28%	oxa1l/spcs1/sec11a/srp14/sec63/sec11c/srp72	Protein export	Folding, sorting and degradation	Genetic Information Processing	7	0.318182
ko03320	PPAR signaling pathway	66	-0.209011	-0.768835	0.927171	0.988421	0.988421	1890	tags=12%, list=10%, signal=11%	fabp3/acsl6/fabp2/ehhadh/acsbg1/cd36l/cpt1al/acox2	PPAR signaling pathway	Endocrine system	Organismal Systems	8	0.121212
ko03410	Base excision repair	44	-0.243641	-0.829766	0.759591	0.955823	0.955823	2721	tags=18%, list=14%, signal=16%	ung/neil3/pole2/apex2/neil2/marchf7/pole3/fen1	Base excision repair	Replication and repair	Genetic Information Processing	8	0.181818
ko03420	Nucleotide excision repair	41	0.446139	1.38126	0.0614887	0.851955	0.851955	3029	tags=34%, list=15%, signal=29%	ercc8/ercc3/mnat1/rad23b/ercc1/pold2/rfc3/pold1/rbx1/ercc4/lig1/rfc1/pold3/rfc2	Nucleotide excision repair	Replication and repair	Genetic Information Processing	14	0.341463
ko03430	Mismatch repair	21	0.477525	1.28603	0.157095	0.856059	0.856059	3029	tags=43%, list=15%, signal=36%	pold2/rfc3/mlh1/pold1/lig1/rfc1/pold3/msh6/rfc2	Mismatch repair	Replication and repair	Genetic Information Processing	9	0.428571
ko03440	Homologous recombination	38	0.317754	0.965144	0.516963	0.923551	0.923551	4468	tags=32%, list=23%, signal=24%	eme1/babam2/sycp3/pold2/pold1/rad54b/brca2/pold3/top3b/rpa3/top3a/brip1	Homologous recombination	Replication and repair	Genetic Information Processing	12	0.315789
ko03450	Non-homologous end-joining	14	-0.40234	-1.0423	0.410138	0.897861	0.897861	2161	tags=57%, list=11%, signal=51%	lig4/mre11/poll/polm/dntt/xrcc4/nhej1/fen1	Non-homologous end-joining	Replication and repair	Genetic Information Processing	8	0.571429
ko03460	Fanconi anemia pathway	54	0.272208	0.887618	0.682258	0.955823	0.955823	2601	tags=17%, list=13%, signal=15%	fanca/eme1/wdr48/fancm/ercc1/mlh1/polk/ercc4/brca2	Fanconi anemia pathway	Replication and repair	Genetic Information Processing	9	0.166667
ko04010	MAPK signaling pathway	287	0.234026	0.954345	0.589474	0.932086	0.932086	2350	tags=12%, list=12%, signal=11%	il1r1/map2k5/hspa1l/tnf/tek/bdnf/map3k20/ppm1b/hras/angpt2/LOC105947943/cacna1a/vegfd/prkaca/ntf3/LOC100485272/cacna1b/hspa1a/map2k1/ppp3ca/erbb3/cacng5/cacna1d/gadd45g/dusp4/ikbkb/dusp8/map3k12/stmn1/ntrk2/tab2/map4k1/map3k1/rasgrp4/rap1a	MAPK signaling pathway	Signal transduction	Environmental Information Processing	35	0.121951
ko04012	ErbB signaling pathway	76	-0.255335	-0.962267	0.524079	0.923551	0.923551	6134	tags=42%, list=31%, signal=29%	LOC100496658/shc1/araf/camk2g/bad/gab1/mapk1/hbegf/raf1/gsk3b/pak6/crkl/pak5/rps6kb1/crk/erbb2/ptk2/areg/prkca/kras/jun/abl2/camk2a/src/erbb4/pak1/stat5b/sos1/pak4/abl1/pak3/akt1	ErbB signaling pathway	Signal transduction	Environmental Information Processing	32	0.421053
ko04013	MAPK signaling pathway - fly	90	0.310851	1.09936	0.278788	0.897861	0.897861	2461	tags=19%, list=13%, signal=17%	ppm1b/cyld/bmpr1b/ube2d1/tbx2/LOC100489307/map2k1/ube2d3/frk/ywhaq/tle1/tec/tab2/LOC101734669/duox1/tnik/rasa1	MAPK signaling pathway - fly	Signal transduction	Environmental Information Processing	17	0.188889
ko04014	Ras signaling pathway	237	-0.264154	-1.18317	0.0719697	0.851955	0.851955	3130	tags=22%, list=16%, signal=19%	rasa2/igf2/pla2g3/rasgrf2/prkca/ngf/ralbp1/LOC108647353/csf1/grin2b/kras/efna4/abl2/pdgfd/vegfb/gng5/pla2g6/igf3/pak1/rab5d/faslg/pla2g4f/plce1/fgf5/pdgfra/LOC105946713/rasal1/LOC101731784/foxo4/sos1/pak4/fgf9/htr7/pla2g2d/efna5/stk4/pdgfrb/ptpn11b/rasgrp3/igf1r/rap1b/gng2/kdrl/abl1/LOC116407702/calm2/pak3/akt1/flt3/flt4/chuk/LOC116406655	Ras signaling pathway	Signal transduction	Environmental Information Processing	52	0.219409
ko04015	Rap1 signaling pathway	215	-0.221359	-0.974668	0.503817	0.923551	0.923551	3677	tags=22%, list=19%, signal=18%	crk/itgb3/sipa1l1/rapgef3/rapgef5/lcp2/vasp/LOC116407804/farp2/adcy8/prkca/ngf/rapgef4/dock4/map2k6/csf1/grin2b/kras/lpar1/efna4/pdgfd/prkcz/vegfb/sipa1/src/prkd3/plcb3/plce1/fgf5/pdgfra/gnas/pard6b/fgf9/efna5/pdgfrb/LOC100490079/gnaq/rasgrp3/igf1r/rap1b/kdrl/calm2/akt1/LOC100491885/flt4/fyb1/arap3	Rap1 signaling pathway	Signal transduction	Environmental Information Processing	47	0.218605
ko04020	Calcium signaling pathway	270	-0.243216	-1.0929	0.176	0.869224	0.869224	2800	tags=19%, list=14%, signal=16%	prkca/LOC116412424/ngf/LOC108647353/ryr1/pdgfd/nos3/drd1c/pde1b/ednrb/vegfb/camk2a/IGHV3-43/ret/erbb4/htr2b/ltb4r2/phkg2/plcb3/IGHV3-48/IGHV3-23/plce1/atp2b3/fgf5/pdgfra/avpr1a/LOC105946713/gnas/mylkl/LOC101731784/asph/ntsr1/tnnc2/fgf9/htr7/trhr2/pdgfrb/p2rx7/gnaq/ptafr/ppp3r1/kdrl/calm2/sphk2/flt4/avpr1b/LOC101732037/slc8a1/LOC100486694/LOC100494943	Calcium signaling pathway	Signal transduction	Environmental Information Processing	50	0.185185
ko04022	cGMP-PKG signaling pathway	160	-0.234995	-0.991153	0.474074	0.922915	0.922915	1882	tags=14%, list=10%, signal=13%	npr2/nos3/ednrb/adora1/nppa/creb3l1/kcnmb4/plcb3/atp2b3/rock1/adora3.1/mylkl/gtf2i/mef2a/gnaq/ppp3r1/creb1/calm2/akt1/npr1/slc8a1/LOC100493940	cGMP-PKG signaling pathway	Signal transduction	Environmental Information Processing	22	0.1375
ko04024	cAMP signaling pathway	212	-0.205772	-0.902147	0.825095	0.973144	0.973144	3211	tags=18%, list=16%, signal=15%	adcy8/creb5/atp1b3/drd1/adcyap1r1/rapgef4/LOC108647353/grin2b/pde10a/jun/drd1c/gpr119/camk2a/cftr/pak1/adora1/nppa/creb3l1/LOC108647650/LOC100495521/plce1/atp2b3/rock1/LOC105946713/gnas/LOC101731784/LOC100492010/LOC108648264/htr1b/tshb/rap1b/slc9a1/LOC100485135/creb1/calm2/akt1/npr1/arap3	cAMP signaling pathway	Signal transduction	Environmental Information Processing	38	0.179245
ko04060	Cytokine-cytokine receptor interaction	216	0.347363	1.37268	0.0135501	0.851955	0.851955	4041	tags=28%, list=21%, signal=23%	il1r1/il12rb1/il11ra/tnf/ccr3/il16/tnfrsf12a/tnfsf12/tnfsf15/bmp6/bmpr1b/LOC116408799/tnfsf10/LOC101730941/LOC101734580/ltb/cxcr5/gdf6/il15/LOC100498234/crlf2/il12b/bmp2/ifnar1/il6r/amh/edar/il5ra/il2rb/tnfrsf11a/ifnar2.2/il13ra2/cxcl13/LOC100496393/il34/LOC101734231/il22ra1/ghr/LOC100496716/LOC116408213/acvr1/lep/bmp3/tnfrsf25/LOC100498389/cxcr4/il15ra/ctf1/ccl4/LOC100491460/gdf5/LOC101733520/il…	Cytokine-cytokine receptor interaction	Signaling molecules and interaction	Environmental Information Processing	61	0.282407
ko04061	Viral protein interaction with cytokine and cytokine receptor	69	0.298008	1.01491	0.421613	0.897861	0.897861	3982	tags=30%, list=20%, signal=24%	tnf/ccr3/tnfsf10/cxcr5/LOC100498234/il6r/il2rb/cxcl13/LOC100496393/il34/il22ra1/LOC100496716/LOC100498389/cxcr4/ccl4/LOC100491460/LOC101733520/il20rb/ccl20/CCL11/il10ra	Viral protein interaction with cytokine and cytokine receptor	Signaling molecules and interaction	Environmental Information Processing	21	0.304348
ko04062	Chemokine signaling pathway	189	-0.231728	-1.00691	0.418519	0.897861	0.897861	3677	tags=22%, list=19%, signal=18%	crk/hck/gng3/ccl28/ptk2/LOC116410975/gnb1/adcy8/LOC100491716/ccl27/ccr2/LOC108647353/stat1/kras/itk/cxcr2/prkcz/LOC116406874/gng5/src/pak1/stat5b/LOC105945216/plcb3/cxcl11/LOC116407520/rock1/LOC105946713/LOC101731784/sos1/LOC100494745/LOC116408458/gnaq/LOC101730633/rap1b/gng2/akt1/cxcl8/ccr9/chuk/jak2	Chemokine signaling pathway	Immune system	Organismal Systems	41	0.216931
ko04064	NF-kappa B signaling pathway	237	0.293509	1.16762	0.146341	0.856059	0.856059	3643	tags=24%, list=19%, signal=20%	il1r1/LOC100497860/IGHV3-73/LOC734077/tnf/bcl2/LOC100492142/LOC116408230/LOC101730417/cyld/LOC100496627/LOC113465273/LOC100489307/ltb/LOC100487181/LOC100498234/IGHV4-61/LOC100491920/LOC116407559/Trim25/IGHV5-51/LOC100494585/edar/Mid1/Trim14/gadd45g/pidd1/ikbkb/LOC100489697/tnfrsf11a/tab2/LOC100136946/IGHV5-10-1/IGKV3-11/LOC108644814/LOC108648784/csnk2b/LOC116408243/zap70/LOC105945218/LOC100496318…	NF-kappa B signaling pathway	Signal transduction	Environmental Information Processing	57	0.240506
ko04066	HIF-1 signaling pathway	100	0.367332	1.3228	0.0526316	0.851955	0.851955	3062	tags=25%, list=16%, signal=21%	bcl2/tek/elob/angpt2/LOC100485272/egln3/gapdh/serpine1/map2k1/timp-1/vhl/il6r/egln2/mtor/pfkfb3/LOC448677/tc1a/pik3cb/rbx1/cul2/pdhb/arnt/crebbp/ep300/pik3ca	HIF-1 signaling pathway	Signal transduction	Environmental Information Processing	25	0.25
ko04068	FoxO signaling pathway	135	-0.197971	-0.826545	0.907216	0.988421	0.988421	2992	tags=16%, list=15%, signal=13%	pdpk1/stk11/g6pc3.1/kras/gabarapl2/s1pr1/gadd45a/sgk1/faslg/LOC100495736/ccnb3/foxo4/sos1/foxo6/stk4/tgfb1/igf1r/gadd45b/akt1/ccnb1/chuk	FoxO signaling pathway	Signal transduction	Environmental Information Processing	21	0.155556
ko04070	Phosphatidylinositol signaling system	99	-0.230794	-0.921058	0.673981	0.955823	0.955823	3117	tags=18%, list=16%, signal=15%	pik3c2b/dgkk/dgka/prkca/synj1/LOC101735025/ocrl/impa2/inpp4b/plcb3/plce1/impa1/inpp4a/cds1/dgkq/dgkb/calm2/mtmr8	Phosphatidylinositol signaling system	Signal transduction	Environmental Information Processing	18	0.181818
ko04071	Sphingolipid signaling pathway	120	0.235741	0.868857	0.750716	0.955823	0.955823	1049	tags=8%, list=5%, signal=7%	tnf/bcl2/bid/pld2/hras/gnai1/bax/LOC613063/map2k1	Sphingolipid signaling pathway	Signal transduction	Environmental Information Processing	9	0.075
ko04072	Phospholipase D signaling pathway	171	-0.284315	-1.20997	0.07393	0.851955	0.851955	3211	tags=22%, list=16%, signal=19%	adcy8/tsc1/dnm2/dgkk/dgka/prkca/rapgef4/arf1/kras/lpar1/pdgfd/cxcr2/cyth4/IGHV3-43/LOC100497020/plcb3/arl11l.1/IGHV3-48/IGHV3-23/pla2g4f/pdgfra/avpr1a/gnas/cyth3/sos1/fyn/pdgfrb/ptpn11b/dgkq/dgkb/akt1/sphk2/fcer1g/cxcl8/avpr1b/LOC101732037/LOC100486694/LOC100494943	Phospholipase D signaling pathway	Signal transduction	Environmental Information Processing	38	0.222222
ko04080	Neuroactive ligand-receptor interaction	312	0.237111	0.975437	0.52987	0.923551	0.923551	4177	tags=22%, list=21%, signal=18%	LOC100125055/gzmak/f2rl3/tbxa2r/lpar3/mtnr1a/LOC100491797/edn2/uts2b/p2ry11/drd4/uts2rl/LOC101732960/p2ry2/LOC100486806/thra/adcyap1/LOC116410948/LOC116411706/aplnr/agtr1/galr1/gria3/LOC100490615/LOC100494508/gabrp/LOC100490788/LOC101734099/LOC100492966/gzmh/grin3a/htr1a/sstr5/ptgdr/ghr/p2rx2/gabrb1/lpar4/glra1/adra1d/uts2rl3/adra2a/uts2rl2/lep/LOC116409676/ptger1/lpar6/mchr1.2/LOC100490828/grm8l…	Neuroactive ligand-receptor interaction	Signaling molecules and interaction	Environmental Information Processing	70	0.224359
ko04110	Cell cycle	138	0.239841	0.903161	0.684432	0.955823	0.955823	3841	tags=23%, list=20%, signal=19%	smad4.1/ccna2/LOC108645757/cdc26/ywhae/mad2l1/smc1a/ccnb1.2/orc6/wee1/anapc10/bub3/gadd45g/ywhaq/cdknx/anapc13.2/rbx1/mad1l1/Anapc4/LOC734092/cdk1/crebbp/e2f4/ep300/anapc5/e2f3/rbl1/anapc13.1/ccne1/cdc45/anapc2/tfdp1	Cell cycle	Cell growth and death	Cellular Processes	32	0.231884
ko04114	Oocyte meiosis	130	0.246028	0.921071	0.629787	0.932086	0.932086	3140	tags=20%, list=16%, signal=17%	LOC108645757/cdc26/ywhae/mad2l1/smc1a/prkaca/ccnb1.2/itpr2/map2k1/anapc10/ppp3ca/adcy9/slk/ywhaq/anapc13.2/rbx1/mad1l1/ppp2r1b/Anapc4/pgr/cdk1/rec8/cpeb1/LOC101731553/aurka/anapc5	Oocyte meiosis	Cell growth and death	Cellular Processes	26	0.2
ko04115	p53 signaling pathway	73	0.406356	1.38869	0.0385208	0.851955	0.851955	2635	tags=21%, list=13%, signal=18%	bcl2/bid/gtse1/cd82/ccnb1.2/bax/serpine1/tp53i3/perp/gadd45g/pidd1/rrm2.1/cyct/rrm2.2/cdk1	p53 signaling pathway	Cell growth and death	Cellular Processes	15	0.205479
ko04120	Ubiquitin mediated proteolysis	160	0.300842	1.15563	0.173497	0.869224	0.869224	2639	tags=18%, list=13%, signal=15%	ube2w/LOC108647342/LOC108645757/ercc8/nedd4l/elob/cdc26/LOC100158595/ube2d1/smurf2/LOC100496047/ube2d3/klhl13/vhl/anapc10/uba2/ube2j2/fbxw8/anapc13.2/rbx1/birc6/map3k1/cul2/sae1/rhobtb1/LOC108648784/Anapc4/cblb	Ubiquitin mediated proteolysis	Folding, sorting and degradation	Genetic Information Processing	28	0.175
ko04122	Sulfur relay system	10	0.500347	1.10813	0.333952	0.897861	0.897861	379	tags=10%, list=2%, signal=10%	ctu1	Sulfur relay system	Folding, sorting and degradation	Genetic Information Processing	1	0.1
ko04130	SNARE interactions in vesicular transport	33	-0.280312	-0.884167	0.635659	0.932086	0.932086	4439	tags=33%, list=23%, signal=26%	vamp4/stx1a/stx3/stx11/gosr2/vti1a/stx6/stx8/stx1b/vti1b/bet1	SNARE interactions in vesicular transport	Folding, sorting and degradation	Genetic Information Processing	11	0.333333
ko04136	Autophagy - other	31	0.295067	0.860111	0.689256	0.955823	0.955823	6100	tags=39%, list=31%, signal=27%	mtor/atg4c/atg7/pik3c3/gabarap/ulk2/atg16l1/atg4d/becn1/ppp2ca/atg2a/ppp2cb	Autophagy - other	Transport and catabolism	Cellular Processes	12	0.387097
ko04137	Mitophagy - animal	69	0.279158	0.950718	0.532725	0.923551	0.923551	2970	tags=19%, list=15%, signal=16%	cited2/hras/bcl2l13/nbr1/map1lc3b/fundc1/mfn2/fis1/rhot1/gabarap/csnk2b/ubc/usp30	Mitophagy - animal	Transport and catabolism	Cellular Processes	13	0.188406
ko04140	Autophagy - animal	171	0.200429	0.778926	0.93557	0.988421	0.988421	3062	tags=15%, list=16%, signal=12%	bcl2/hras/LOC116406583/prkaca/LOC613063/LOC116412427/map2k1/supt20h/rab39a/mtor/atg16l2/ctsl/deptorl/map1lc3b/pik3cb/hmgb1/atg4c/atg7/pik3c3/gabarap/rraga/ctsb/LOC101731553/snap29/pik3ca	Autophagy - animal	Transport and catabolism	Cellular Processes	25	0.146199
ko04141	Protein processing in endoplasmic reticulum	168	0.351307	1.36057	0.0325203	0.851955	0.851955	4152	tags=29%, list=21%, signal=23%	hspa1l/bcl2/nploc4/hsp90ab1/sec31a/hsp90aa1.2/sec24d/ube2d1/sec24c/mbtps1/ufd1/dnajc5b/hspa1a/bax/rad23b/rnf5/rrbp1/nsfl1c/ube2d3/ssr3/eif2ak2/sec63/bak1/ube2j2/LOC101730581/LOC100495980/rbx1/pdia3/bcap31/calr3/sec31b/dnajb1/ubxn8/tram1/man1c1/ubxn2a/cryaa/marchf6/ngly1/eif2ak1/erlec1/ubxn4/ube2d4/sec61a1/hsp70/prkcsh/syvn1/dnajb11/mogs	Protein processing in endoplasmic reticulum	Folding, sorting and degradation	Genetic Information Processing	49	0.291667
ko04142	Lysosome	154	0.219107	0.839526	0.825309	0.973144	0.973144	3175	tags=19%, list=16%, signal=16%	tpp1/atp6v0d1/arsa.1/LOC613063/fam174/LOC100494325/gaa/laptm5/ap1g2/galns/man2b1/LOC116406662/ctsl/ctss.2/fuca1/LOC101730868/arsb/gzmh/atp6v0a2/slc11a2/hyal2/LOC100498238/ids/ctsb/galc/gla/acp5/manba/mcoln1/cd164	Lysosome	Transport and catabolism	Cellular Processes	30	0.194805
ko04144	Endocytosis	259	-0.213832	-0.961028	0.628458	0.932086	0.932086	3522	tags=21%, list=18%, signal=18%	epn3/hspa8/capzb/sh3glb2/rab11fip4/hgs/agap3/iqsec3/hspa1b/dnm2/LOC100495225/vta1/arf4/ccr2/arf1/cltcl1/epn2/cxcr2/prkcz/cyth4/vps25/rab11fip3/wipf1/arpc4/src/smad2/agap1/rab31/vps36/spg21/chmp5/kif5c/chmp2b/wipf3/rab5d/vps35/arl11l.1/pdgfra/arfgap3/cyth3/rab11b.1/pard6b/rufy1/wasl/washc2a/LOC116406581/il2rg/arap1/igf1r/actr2/sh3gl1/ldlrap1/snx6/stam/arap3	Endocytosis	Transport and catabolism	Cellular Processes	55	0.212355
ko04145	Phagosome	215	0.319917	1.26565	0.0567568	0.851955	0.851955	3354	tags=25%, list=17%, signal=21%	tuba1cl.3/IGHV3-73/atp6v1g2/hla-dqa1/LOC116409798/LOC101735075/LOC116406517/LOC101731168/LOC100485201/atp6v0d1/comp/Pol/c1r/LOC100495542/asgr1/LOC100494325/thbs4/IGHV4-61/atp6v0e1/IGHV5-51/tuba1cl.2/LOC116406662/ctsl/LOC100493006/ctss.2/LOC101734099/LOC100492966/mhc2a/IGHV5-10-1/tubb3/thbs3/ncf4/atp6v0a2/calr3/pik3c3/tuba8/LOC100494930/LOC100498238/clec4e/hla-a/LOC100486944/LOC101734387/atp6v0e2/…	Phagosome	Transport and catabolism	Cellular Processes	53	0.246512
ko04146	Peroxisome	92	-0.289801	-1.14767	0.162722	0.856059	0.856059	3357	tags=26%, list=17%, signal=22%	hao1/pex19/nudt12/pex5/crat/pex10/pex1/ech1/pex3/prdx1/LOC100497738/mlycd/LOC100497423/pex13/ephx2/pex16/acsl6/abcd4/hacl1/ehhadh/gstk1/LOC116408197/hsd17b4/acox2	Peroxisome	Transport and catabolism	Cellular Processes	24	0.26087
ko04150	mTOR signaling pathway	147	-0.198797	-0.831327	0.901408	0.988421	0.988421	3818	tags=21%, list=19%, signal=17%	mapkap1/rps6ka3/atp6v1d/atp6v1a/atp6v1b2/pten/atp6v1c1/tsc1/pdpk1/rragc/stk11/prkca/kras/fzd1/sesn2/atp6v1h/slc7a5/rragd/sgk1/telo2/slc3a2/wnt5a/sos1/fzd9/sec13/igf1r/akt1/wnt10a/wnt9a/wnt2b/chuk	mTOR signaling pathway	Signal transduction	Environmental Information Processing	31	0.210884
ko04151	PI3K-Akt signaling pathway	415	0.230802	0.970105	0.543317	0.9285	0.9285	2256	tags=13%, list=11%, signal=12%	itga8/IGHV3-73/bcl2/tek/lpar3/LOC116407843/bdnf/hsp90ab1/LOC101733853/hsp90aa1.2/hras/angpt2/ywhae/LOC105947943/LOC100485201/vegfd/comp/ntf3/LOC100485272/LOC116408779/LOC100493728/pkn1/rxra/map2k1/gng13/lamb4/thbs4/ifnar1/ART2/il6r/IGHV4-61/erbb3/itgb8/IGHV5-51/mtor/LOC448677/il2rb/itga2b.2/ikbkb/ywhaq/pik3cb/ifnar2.2/ppp2r3a/col9a3/ntrk2/ppp2r1b/col6a2/LOC101734648/g6pc.1/itga9/LOC100170549/IGHV…	PI3K-Akt signaling pathway	Signal transduction	Environmental Information Processing	54	0.13012
ko04152	AMPK signaling pathway	121	-0.221177	-0.910945	0.710526	0.955823	0.955823	3187	tags=21%, list=16%, signal=18%	creb5/tsc1/gys1/pdpk1/stk11/ppp2r2c/ppp2r5b/g6pc3.1/ppp2r5c/fbp2/lepr/ppp2r3c/mlycd/cftr/ppargc1a/creb3l1/LOC116406685/acaca/rab11b.1/hnf4a/ppp2r5a/igf1r/cd36l/creb1/akt1/cpt1al	AMPK signaling pathway	Signal transduction	Environmental Information Processing	26	0.214876
ko04210	Apoptosis	171	0.351468	1.36591	0.0308725	0.851955	0.851955	2543	tags=19%, list=13%, signal=16%	tuba1cl.3/tnf/bcl2/bid/LOC100489487/hras/Pol/tnfsf10/itpr2/bax/LOC613063/dab2ip/LOC100494325/map2k1/LOC101733406/tuba1cl.2/bak1/LOC116406662/ctsl/gadd45g/pidd1/LOC101730581/LOC100495980/ctss.2/ikbkb/pik3cb/cyct/lmnb1/birc5l/tuba8/LOC100498238/LOC108648784	Apoptosis	Cell growth and death	Cellular Processes	32	0.187135
ko04211	Longevity regulating pathway	98	-0.179759	-0.719442	0.990712	0.995328	0.995328	3211	tags=15%, list=16%, signal=13%	adcy8/creb5/tsc1/stk11/LOC108647353/kras/sesn2/ppargc1a/creb3l1/LOC105946713/LOC101731784/igf1r/creb1/akt1/rb1cc1	Longevity regulating pathway	Aging	Organismal Systems	15	0.153061
ko04212	Longevity regulating pathway - worm	84	0.347881	1.21671	0.152695	0.856059	0.856059	3400	tags=24%, list=17%, signal=20%	far1/gsto1/Pol/ppp4r3b/vhl/LOC101733406/LOC496693/mtor/mt4/gstt1/ywhaq/pik3cb/LOC100496158/gabarap/LOC100498331/hsbp1l1/pik3ca/LOC734071/scd/washc3	Longevity regulating pathway - worm	Aging	Organismal Systems	20	0.238095
ko04213	Longevity regulating pathway - multiple species	70	0.305826	1.04001	0.362519	0.897861	0.897861	1905	tags=13%, list=10%, signal=12%	hspa1l/prkag2/hras/prkaca/hspa1a/adcy9/mtor/sod1/pik3cb	Longevity regulating pathway - multiple species	Aging	Organismal Systems	9	0.128571
ko04214	Apoptosis - fly	55	0.281785	0.923064	0.621406	0.932086	0.932086	3370	tags=20%, list=17%, signal=17%	lats2/elf1/btf3l4/mfn2/cyct/tab2/lmnb1/birc6/rhot1/LOC116409676/braf	Apoptosis - fly	Cell growth and death	Cellular Processes	11	0.2
ko04215	Apoptosis - multiple species	34	0.484309	1.44053	0.045977	0.851955	0.851955	2543	tags=24%, list=13%, signal=21%	bcl2/bid/bax/bak1/cyct/birc5l/birc6/LOC108648784	Apoptosis - multiple species	Cell growth and death	Cellular Processes	8	0.235294
ko04216	Ferroptosis	43	0.314552	0.989545	0.458937	0.918919	0.918919	3593	tags=23%, list=18%, signal=19%	acsl4/gclm/lpcat3/map1lc3b/gpx4/atg7/slc11a2/LOC116409860/LOC100486462/LOC100496229	Ferroptosis	Cell growth and death	Cellular Processes	10	0.232558
ko04217	Necroptosis	155	0.322292	1.23599	0.0945205	0.856059	0.856059	2296	tags=17%, list=12%, signal=15%	h2az1/tnf/bcl2/bid/hsp90ab1/pycard/hsp90aa1.2/cyld/tnfsf10/LOC100497855/chmp2a/bax/LOC100489307/LOC100488021/ifnar1/eif2ak2/LOC101734827/chmp4b/LOC101730581/LOC100495980/pygm/hmgb1/ifnar2.2/mlkl/rbck1/h2afx.2	Necroptosis	Cell growth and death	Cellular Processes	26	0.167742
ko04218	Cellular senescence	164	0.262421	1.01059	0.418256	0.897861	0.897861	3619	tags=21%, list=18%, signal=17%	ccna2/rad9b/traf3ip3/hras/LOC100497855/ccnb1.2/itpr2/LOC100495542/serpine1/LOC100498234/map2k1/ppp3ca/cacna1d/mtor/gadd45g/LOC101730581/LOC100495980/pik3cb/Hipk3/LOC100494930/hla-a/cdk1/mybl2/LOC101734387/e2f4/pik3ca/ppid/LOC100498389/vdac1/e2f3/rbl1/trpv4/rras2/ccne1	Cellular senescence	Cell growth and death	Cellular Processes	34	0.207317
ko04260	Cardiac muscle contraction	79	0.255727	0.889108	0.694737	0.955823	0.955823	2505	tags=14%, list=13%, signal=12%	tpm1/cox6b1/cox5a/cacng5/cacna1d/LOC101732809/uqcrc2/tnnc1/cox7a2l/atp1a2/cox4i1	Cardiac muscle contraction	Circulatory system	Organismal Systems	11	0.139241
ko04261	Adrenergic signaling in cardiomyocytes	145	-0.212993	-0.889911	0.757895	0.955823	0.955823	3492	tags=21%, list=18%, signal=17%	rapgef3/ppp1r1a/cacnb4/adcy8/creb5/atp1b3/crem/ppp2r2c/prkca/rapgef4/ppp2r5b/LOC108647353/ppp2r5c/camk2a/ppp2r3c/cacna2d4/creb3l1/plcb3/atp2b3/LOC105946713/gnas/LOC101731784/ppp2r5a/gnaq/slc9a1/creb1/calm2/akt1/scn1b/slc8a1	Adrenergic signaling in cardiomyocytes	Circulatory system	Organismal Systems	30	0.206897
ko04270	Vascular smooth muscle contraction	145	0.224358	0.850407	0.8159	0.973144	0.973144	1509	tags=10%, list=8%, signal=10%	LOC101732477/edn2/LOC100487727/LOC116406583/kcnma1/prkaca/itpr2/LOC116412427/map2k1/pla2g12b/adcy9/agtr1/arhgef12/cacna1d/gucy1a1	Vascular smooth muscle contraction	Circulatory system	Organismal Systems	15	0.103448
ko04310	Wnt signaling pathway	167	0.218093	0.843691	0.828378	0.973144	0.973144	3003	tags=15%, list=15%, signal=13%	apc2/smad4.1/dkk2/gpc4/prkaca/LOC116408733/ctgfl/notum/fosl1/ppp3ca/dand5/wif1/tle1/sfrp5/rbx1/prickle2/fzd7/LOC100493204/tcf7l1/axin2/csnk2b/crebbp/lrp6/ep300/LOC101731553	Wnt signaling pathway	Signal transduction	Environmental Information Processing	25	0.149701
ko04320	Dorso-ventral axis formation	26	-0.241271	-0.712426	0.881313	0.988421	0.988421	1065	tags=12%, list=5%, signal=11%	kras/sos1/spire1	Dorso-ventral axis formation	Development and regeneration	Organismal Systems	3	0.115385
ko04330	Notch signaling pathway	62	0.242261	0.810589	0.838305	0.980047	0.980047	3161	tags=18%, list=16%, signal=15%	dlc/LOC550107/rbpj/kat2b/tle1/LOC116412194/rfng/numb/crebbp/ep300/hes5.10	Notch signaling pathway	Signal transduction	Environmental Information Processing	11	0.177419
ko04340	Hedgehog signaling pathway	62	0.338035	1.13104	0.240188	0.897861	0.897861	798	tags=13%, list=4%, signal=12%	bcl2/dhh/gli2/efcab7/ihh/prkaca/kif7/smurf2	Hedgehog signaling pathway	Signal transduction	Environmental Information Processing	8	0.129032
ko04341	Hedgehog signaling pathway - fly	40	0.197767	0.609697	0.978896	0.991184	0.991184	3942	tags=22%, list=20%, signal=18%	prkaca/smurf2/rbx1/en2/ptch1/LOC101731553/grk5/spop/grk6	Hedgehog signaling pathway - fly	Signal transduction	Environmental Information Processing	9	0.225
ko04350	TGF-beta signaling pathway	90	0.329861	1.1666	0.189394	0.897861	0.897861	2968	tags=20%, list=15%, signal=17%	smad4.1/tnf/bmp6/bmpr1b/smurf2/gdf6/bmp2/amh/rbx1/ppp2r1b/fbn1/LOC101734231/tgif2/crebbp/acvr1/e2f4/nbl1/ep300	TGF-beta signaling pathway	Signal transduction	Environmental Information Processing	18	0.2
ko04360	Axon guidance	178	-0.24067	-1.03544	0.335821	0.897861	0.897861	3110	tags=20%, list=16%, signal=17%	sema4b/ssh3/slit1/pdpk1/prkca/efnb1/kras/efna4/sema3b/prkcz/camk2a/src/pak1/ssh2/myl12b/PLXNA3/sema4c/rock1/wnt5a/pard6b/shh/sema7a/pak4/l1cam/fyn/efna5/ptpn11b/ppp3r1/sema5b/abl1/pak3/dpysl2/lrrc4c/rgs3/LOC100494394/slit2	Axon guidance	Development and regeneration	Organismal Systems	36	0.202247
ko04361	Axon regeneration	116	-0.253719	-1.03245	0.374582	0.897861	0.897861	2950	tags=21%, list=15%, signal=18%	raph1/dgkk/dgka/LOC108647353/psen1/LOC116406874/dusp5/ago3/dusp16/faah.1/LOC105945216/plcb3/adam10/LOC116407520/LOC105946713/gnas/LOC101731784/htr7/LOC116408458/gnaq/dgkq/dgkb/kif2a/slit2	Axon regeneration	Development and regeneration	Organismal Systems	24	0.206897
ko04370	VEGF signaling pathway	53	-0.273445	-0.963711	0.511873	0.923551	0.923551	3431	tags=25%, list=17%, signal=20%	sh2d2a/mapkapk3/ptk2/prkca/kras/nos3/ptgs2/vegfb/src/pla2g4f/ppp3r1/akt1/sphk2	VEGF signaling pathway	Signal transduction	Environmental Information Processing	13	0.245283
ko04371	Apelin signaling pathway	133	0.224673	0.845877	0.810467	0.973144	0.973144	1440	tags=10%, list=7%, signal=9%	smad4.1/prkag2/hras/prkaca/gnai1/itpr2/serpine1/map2k1/gng13/adcy9/aplnr/agtr1/mtor	Apelin signaling pathway	Signal transduction	Environmental Information Processing	13	0.0977444
ko04380	Osteoclast differentiation	131	0.249251	0.934623	0.605114	0.932086	0.932086	2245	tags=13%, list=11%, signal=12%	il1r1/tnf/LOC108647342/LOC101735075/cyld/LOC100489307/map2k1/fosl1/ifnar1/ppp3ca/ikbkb/pik3cb/tnfrsf11a/ifnar2.2/tec/tab2/ncf4	Osteoclast differentiation	Development and regeneration	Organismal Systems	17	0.129771
ko04390	Hippo signaling pathway	150	0.250442	0.951072	0.560284	0.9285	0.9285	2543	tags=14%, list=13%, signal=12%	apc2/smad4.1/gli2/bmp6/ywhae/bmpr1b/Pol/LOC100485014/serpine1/gdf6/lats2/bmp2/amh/ywhaq/ppp2r1b/fzd7/birc5l/llgl1/tcf7l1/axin2/LOC108648784	Hippo signaling pathway	Signal transduction	Environmental Information Processing	21	0.14
ko04391	Hippo signaling pathway - fly	63	0.260339	0.873222	0.715409	0.955823	0.955823	3701	tags=24%, list=19%, signal=19%	dchs2/ywhae/LOC100485014/lats2/tshz3/rassf4/fjx1/ywhaq/ppp2r1b/llgl1/rassf2/pard3/ccne1/ppp2r2a/tshz1	Hippo signaling pathway - fly	Signal transduction	Environmental Information Processing	15	0.238095
ko04392	Hippo signaling pathway - multiple species	25	0.376644	1.04902	0.405	0.897861	0.897861	1372	tags=16%, list=7%, signal=15%	dchs2/LOC100485014/lats2/rassf4	Hippo signaling pathway - multiple species	Signal transduction	Environmental Information Processing	4	0.16
ko04510	Focal adhesion	203	0.208191	0.816113	0.898769	0.988421	0.988421	2573	tags=13%, list=13%, signal=12%	itga8/bcl2/LOC100487727/hras/vegfd/comp/diaph1/map2k1/shc3/lamb4/thbs4/ART2/itgb8/rapgef1/LOC101730581/LOC100495980/itga2b.2/pik3cb/col9a3/col6a2/itga9/LOC100170549/thbs3/rap1a/lamb2/LOC108648784/lamb3	Focal adhesion	Cellular community - eukaryotes	Cellular Processes	27	0.133005
ko04512	ECM-receptor interaction	87	0.294033	1.03324	0.404511	0.897861	0.897861	2573	tags=18%, list=13%, signal=16%	itga8/frem1/comp/lamb4/thbs4/ART2/itgb8/itga2b.2/col9a3/col6a2/itga9/LOC100170549/thbs3/lamb2/sv2c/lamb3	ECM-receptor interaction	Signaling molecules and interaction	Environmental Information Processing	16	0.183908
ko04514	Cell adhesion molecules	184	-0.216455	-0.935993	0.696629	0.955823	0.955823	4579	tags=28%, list=23%, signal=22%	alcam/LOC116408729/LOC100127707/mpz/vcan/cd40/vcam1/LOC101730487/LOC100497305/pecam1/cdh4/LOC100496024/TRAV26-1/nlgn4x/nfasc/LOC105945779/cldn16/cntn2/pdcd1lg2/nectin1/itga4/igsf11/LOC116407804/LOC108645196/LOC116412109/LOC100495225/LOC116406466/cldn6.1/cldn8.2/ncam2/cdh2/cdh15/LOC105945909/cd40lg/sdc1/cldn3/f11r/cldn15.2/l1cam/cldn4/jam3/LOC116406581/LOC100490079/cd34/cldn34/ptprc/LOC101731766/c…	Cell adhesion molecules	Signaling molecules and interaction	Environmental Information Processing	52	0.282609
ko04520	Adherens junction	85	-0.197686	-0.764315	0.951662	0.988421	0.988421	910	tags=27%, list=5%, signal=26%	mapk1/tgfbr2.2/nectin3/tjp1/lmo7/LOC100486498/LOC100485322/vcl/ssx2ip/wasll/erbb2/nectin1/LOC108647613/iqgap1/farp2/LOC100036665/src/fyn/wasl/LOC100490079/igf1r/LOC101734942/acp1	Adherens junction	Cellular community - eukaryotes	Cellular Processes	23	0.270588
ko04530	Tight junction	183	0.201138	0.784253	0.94197	0.988421	0.988421	4438	tags=22%, list=23%, signal=17%	epb41l4b/tuba1cl.3/micall2/nedd4l/prkag2/prkaca/LOC100485014/cacna1d/tuba1cl.2/cldn8.3/jam2/cldn8.1/arpc5/ppp2r1b/arpc1b/LOC100488408/llgl1/map3k1/rap1a/tuba8/cldn11/LOC101731553/cldn6.2/prkag3/pard3/CLDN8/rapgef6/sympk/ppp2r2a/synpo/ybx3/LOC100486784/msn/MGC89056/cldn23/afdn/tuba1a/cldn15.1/LOC101731214/tubal3.2	Tight junction	Cellular community - eukaryotes	Cellular Processes	40	0.218579
ko04540	Gap junction	97	0.272117	0.974707	0.518302	0.923551	0.923551	1707	tags=11%, list=9%, signal=10%	map2k5/tuba1cl.3/hras/prkaca/gnai1/itpr2/map2k1/adcy9/tuba1cl.2/gucy1a1/LOC100498055	Gap junction	Cellular community - eukaryotes	Cellular Processes	11	0.113402
ko04550	Signaling pathways regulating pluripotency of stem cells	128	-0.272546	-1.12889	0.161074	0.856059	0.856059	2968	tags=18%, list=15%, signal=15%	axin1/inhba/smad1/lif/kras/fzd1/smad2/acvr2b/smarcad1/pcgf3/wnt5a/tbx3/fzd9/igf1r/akt1/wnt10a/dusp9/wnt9a/wnt2b/LOC116406464/pcgf5/lhx5/jak2	Signaling pathways regulating pluripotency of stem cells	Cellular community - eukaryotes	Cellular Processes	23	0.179688
ko04610	Complement and coagulation cascades	88	0.311088	1.09398	0.289157	0.897861	0.897861	2286	tags=15%, list=12%, signal=13%	f2rl3/LOC116406517/fgg/Pol/c1r/LOC101732960/serpine1/LOC100492100/f5/LOC101734099/LOC100492966/LOC100498622/LOC116412437	Complement and coagulation cascades	Immune system	Organismal Systems	13	0.147727
ko04611	Platelet activation	131	0.274196	1.02816	0.400568	0.897861	0.897861	1905	tags=12%, list=10%, signal=11%	f2rl3/tbxa2r/p2ry12/LOC100487727/fgg/prkaca/gnai1/itpr2/snap23/ART2/adcy9/arhgef12/gucy1a1/LOC100498055/itga2b.2/pik3cb	Platelet activation	Immune system	Organismal Systems	16	0.122137
ko04612	Antigen processing and presentation	82	0.507031	1.76958	0.0015083	0.365008	0.365008	2893	tags=29%, list=15%, signal=25%	hspa1l/tnf/hla-dqa1/hsp90ab1/hsp90aa1.2/LOC100495542/hspa1a/LOC100494325/ciita/LOC116406662/ctsl/ctss.2/rfx5/mhc2a/pdia3/rfxap/IGKV3-11/calr3/LOC100494930/LOC100498238/hla-a/LOC101734387/ctsb/LOC116406716	Antigen processing and presentation	Immune system	Organismal Systems	24	0.292683
ko04613	Neutrophil extracellular trap formation	197	0.286725	1.12231	0.218281	0.897861	0.897861	2356	tags=16%, list=12%, signal=14%	h2az1/IGHV3-73/LOC101735075/fgg/h3f3b/LOC100485201/LOC116407592/hdac7/Pol/LOC100488021/map2k1/IGHV4-61/LOC116406659/hdac9/clcn3/IGHV5-51/mtor/itga2b.2/selp/LOC101734099/camp/pik3cb/hmgb1/LOC100492966/IGHV5-10-1/gzmh/LOC116407584/ncf4/atg7/h2afx.2/LOC105947131	Neutrophil extracellular trap formation	Immune system	Organismal Systems	31	0.15736
ko04614	Renin-angiotensin system	19	0.357719	0.939579	0.555172	0.9285	0.9285	6636	tags=47%, list=34%, signal=31%	agtr1/gzmh/atp6ap2/agtr2/mme/cpa3/anpep/ace2/LOC105947369	Renin-angiotensin system	Endocrine system	Organismal Systems	9	0.473684
ko04620	Toll-like receptor signaling pathway	103	-0.251891	-1.00801	0.43038	0.897861	0.897861	5205	tags=33%, list=26%, signal=24%	irf5/tollip/rela/LOC116408033/il1b/tlr2/LOC100485358/cd40/LOC100487973/ripk1/cxcl2/irak4/LOC105946938/LOC100495962/ikbke/tbk1/LOC116409784/LOC100490139/map2k6/stat1/LOC100489423/LOC100491693/jun/tlr1/cxcl11/tlr3/tlr9/LOC100496647/LOC101730633/akt1/cxcl8/cd80/map3k8/chuk	Toll-like receptor signaling pathway	Immune system	Organismal Systems	34	0.330097
ko04621	NOD-like receptor signaling pathway	246	0.264336	1.05672	0.346257	0.897861	0.897861	2898	tags=17%, list=15%, signal=14%	casr/tnf/bcl2/LOC116407843/hsp90ab1/pycard/LOC101733853/hsp90aa1.2/txn2/ywhae/LOC116406583/LOC116408779/LOC100493728/LOC100497855/itpr2/pkn1/LOC116412427/LOC100498234/ifnar1/LOC101734827/LOC100170420/erbin/LOC101733632/LOC100487890/ikbkb/map1lc3b/camp/ifnar2.2/mfn2/tab2/rbck1/gbp2/LOC108648784/gabarap/mavs/LOC100496716/ctsb/sting1/rnf31/LOC100492519/LOC100485739	NOD-like receptor signaling pathway	Immune system	Organismal Systems	41	0.166667
ko04622	RIG-I-like receptor signaling pathway	165	0.336989	1.29682	0.0547196	0.851955	0.851955	3221	tags=23%, list=16%, signal=19%	LOC100497860/LOC734077/tnf/LOC100492142/LOC116408230/LOC101730417/cyld/ddx3x/LOC100496627/LOC113465273/LOC100489307/LOC101734580/LOC100487181/LOC100498234/il12b/dhx58/otud5/LOC100491920/LOC116407559/Trim25/LOC100494585/Mid1/Trim14/ikbkb/LOC100489697/LOC100136946/map3k1/LOC108644814/mavs/LOC116408243/sting1/LOC105945218/LOC100496318/LOC100490328/LOC100493962/LOC100498389/LOC116408235/LOC116407504	RIG-I-like receptor signaling pathway	Immune system	Organismal Systems	38	0.230303
ko04623	Cytosolic DNA-sensing pathway	63	-0.202302	-0.735748	0.964481	0.99018	0.99018	3604	tags=25%, list=18%, signal=21%	rela/LOC116408033/il1b/ripk1/polr2l.1/polr3a/LOC105946938/ikbke/tbk1/LOC116409784/polr3gl/cxcl11/PYCARD/polr2k/LOC100490663/chuk	Cytosolic DNA-sensing pathway	Immune system	Organismal Systems	16	0.253968
ko04624	Toll and Imd signaling pathway	42	0.223316	0.696774	0.946602	0.988421	0.988421	2543	tags=14%, list=13%, signal=12%	ube2d1/ube2d3/ikbkb/tab2/duox1/LOC108648784	Toll and Imd signaling pathway	Immune system	Organismal Systems	6	0.142857
ko04625	C-type lectin receptor signaling pathway	130	0.29273	1.09591	0.266667	0.897861	0.897861	1905	tags=15%, list=10%, signal=13%	tnf/LOC116409798/pycard/cyld/hras/LOC101731168/LOC116406583/itpr2/LOC100489307/LOC101734580/LOC116412427/asgr1/il12b/ppp3ca/arhgef12/LOC101734827/LOC100493006/ikbkb/pik3cb	C-type lectin receptor signaling pathway	Immune system	Organismal Systems	19	0.146154
ko04630	JAK-STAT signaling pathway	133	0.29574	1.11344	0.250354	0.897861	0.897861	3373	tags=22%, list=17%, signal=18%	il12rb1/il11ra/bcl2/LOC108647342/hras/LOC116408799/LOC101734580/il15/crlf2/il12b/ifnar1/il6r/mtor/il5ra/il2rb/pik3cb/ifnar2.2/il13ra2/LOC100496393/il22ra1/ghr/LOC116408213/crebbp/lep/ep300/pik3ca/il15ra/socs6/ctf1	JAK-STAT signaling pathway	Signal transduction	Environmental Information Processing	29	0.218045
ko04640	Hematopoietic cell lineage	117	0.283981	1.04602	0.375354	0.897861	0.897861	2189	tags=15%, list=11%, signal=13%	il1r1/il11ra/IGHV3-73/tnf/hla-dqa1/LOC101735075/LOC116410833/LOC116408799/il6r/IGHV4-61/IGHV5-51/il5ra/itga2b.2/LOC116408728/mhc2a/IGHV5-10-1/LOC100488056	Hematopoietic cell lineage	Immune system	Organismal Systems	17	0.145299
ko04650	Natural killer cell mediated cytotoxicity	126	0.270419	1.0045	0.453505	0.918919	0.918919	3453	tags=22%, list=18%, signal=18%	IGHV3-73/tnf/bid/LOC100489487/hras/Pol/tnfsf10/LOC100495542/map2k1/shc3/ifnar1/ppp3ca/IGHV4-61/IGHV5-51/pik3cb/ifnar2.2/LOC116410509/IGHV5-10-1/LOC100494930/hla-a/zap70/LOC101734387/IGHV1-46/pik3ca/IGHV4-39/braf/IGHV3-74/LOC100490602	Natural killer cell mediated cytotoxicity	Immune system	Organismal Systems	28	0.222222
ko04657	IL-17 signaling pathway	97	0.285538	1.02278	0.412884	0.897861	0.897861	2056	tags=12%, list=10%, signal=11%	tnf/LOC100489108/traf3ip3/hsp90ab1/hsp90aa1.2/mmp13/LOC100498234/fosl1/srsf1/mmp1/ikbkb/tab2	IL-17 signaling pathway	Immune system	Organismal Systems	12	0.123711
ko04658	Th1 and Th2 cell differentiation	89	0.317456	1.11988	0.245827	0.897861	0.897861	2275	tags=13%, list=12%, signal=12%	il12rb1/hla-dqa1/dlc/runx3/LOC101734580/il12b/rbpj/ppp3ca/il2rb/ikbkb/mhc2a/IGKV3-11	Th1 and Th2 cell differentiation	Immune system	Organismal Systems	12	0.134831
ko04659	Th17 cell differentiation	110	0.331863	1.21075	0.129078	0.856059	0.856059	1978	tags=13%, list=10%, signal=12%	il1r1/smad4.1/il12rb1/hla-dqa1/hsp90ab1/hsp90aa1.2/rxra/rxrg/ppp3ca/il6r/mtor/il2rb/ikbkb/mhc2a	Th17 cell differentiation	Immune system	Organismal Systems	14	0.127273
ko04660	T cell receptor signaling pathway	109	-0.261832	-1.05038	0.342105	0.897861	0.897861	2992	tags=17%, list=15%, signal=14%	pdpk1/bcl10/kras/itk/jun/pak1/cd40lg/cd247/sos1/pak4/fyn/ppp3r1/malt1/pak3/akt1/ptprc/map3k8/chuk	T cell receptor signaling pathway	Immune system	Organismal Systems	18	0.165138
ko04662	B cell receptor signaling pathway	100	-0.322332	-1.28851	0.0597484	0.851955	0.851955	2766	tags=22%, list=14%, signal=19%	bcl10/LOC116406466/kras/jun/ifitm1/IGHV3-43/LOC105945909/btk/IGHV3-48/IGHV3-23/sos1/rasgrp3/ppp3r1/malt1/akt1/LOC101731766/dapp1/LOC100489120/LOC101732037/LOC100486694/LOC100494943/chuk	B cell receptor signaling pathway	Immune system	Organismal Systems	22	0.22
ko04664	Fc epsilon RI signaling pathway	76	-0.279155	-1.05204	0.29745	0.897861	0.897861	2992	tags=22%, list=15%, signal=19%	pdpk1/alox5ap/prkca/map2k6/kras/IGHV3-43/btk/IGHV3-48/IGHV3-23/pla2g4f/sos1/fyn/akt1/fcer1g/LOC101732037/LOC100486694/LOC100494943	Fc epsilon RI signaling pathway	Immune system	Organismal Systems	17	0.223684
ko04666	Fc gamma R-mediated phagocytosis	133	-0.214738	-0.893669	0.749153	0.955823	0.955823	4172	tags=27%, list=21%, signal=21%	LOC101734149/crkl/lat/LOC101731405/jmjd7-pla2g4b/LOC108647346/rps6kb1/scin/pld1/wasll/crk/hck/arpc3/vasp/LOC116410975/dock1/dnm2/prkca/LOC116406874/IGHV3-43/pla2g6/arpc4/pak1/LOC105945216/IGHV3-48/IGHV3-23/pla2g4f/LOC116407520/LOC116408458/actr2/akt1/sphk2/ptprc/LOC101732037/LOC100486694/LOC100494943	Fc gamma R-mediated phagocytosis	Immune system	Organismal Systems	36	0.270677
ko04668	TNF signaling pathway	116	-0.223502	-0.909493	0.698997	0.955823	0.955823	3736	tags=21%, list=19%, signal=17%	LOC100496133/lta/LOC105946938/edn1/LOC100491214/LOC733553/LOC116409784/creb5/map2k6/csf1/lif/jun/casp3.1/ptgs2/creb3l1/fas/birc2/cxcl11/LOC100494745/LOC100490663/creb1/akt1/map3k8/chuk	TNF signaling pathway	Signal transduction	Environmental Information Processing	24	0.206897
ko04670	Leukocyte transendothelial migration	119	-0.218564	-0.895528	0.733333	0.955823	0.955823	3492	tags=18%, list=18%, signal=15%	rapgef3/itga4/vasp/LOC116407804/ptk2/prkca/rapgef4/itk/cldn6.1/cldn8.2/cyba/sipa1/myl12b/cldn3/rock1/f11r/cldn15.2/cldn4/jam3/ptpn11b/rap1b/cldn34	Leukocyte transendothelial migration	Immune system	Organismal Systems	22	0.184874
ko04672	Intestinal immune network for IgA production	62	-0.270432	-0.981776	0.476712	0.922915	0.922915	2106	tags=18%, list=11%, signal=16%	IGHV3-43/pigr/cd40lg/IGHV3-48/IGHV3-23/tgfb1/cd80/LOC101732037/ccr9/LOC100486694/LOC100494943	Intestinal immune network for IgA production	Immune system	Organismal Systems	11	0.177419
ko04710	Circadian rhythm	33	0.46861	1.39101	0.0731707	0.851955	0.851955	6232	tags=55%, list=32%, signal=37%	fbxl3/prkag2/cry4/per1/rbx1/LOC100144974/pasd1/prkag3/nr1d1/rorb.2/per3/cry2/prkag1/clock/prkab2/rorb/csnk1d/per2	Circadian rhythm	Environmental adaptation	Organismal Systems	18	0.545455
ko04711	Circadian rhythm - fly	10	-0.511548	-1.19754	0.241901	0.897861	0.897861	1486	tags=40%, list=8%, signal=37%	hlf/gsk3b/lsm12/thibz	Circadian rhythm - fly	Environmental adaptation	Organismal Systems	4	0.4
ko04713	Circadian entrainment	99	0.23527	0.846635	0.792094	0.96325	0.96325	1707	tags=12%, list=9%, signal=11%	mtnr1a/kcnj6/prkaca/gnai1/gng13/adcyap1/per1/adcy9/gria3/cacna1d/gucy1a1/LOC100498055	Circadian entrainment	Environmental adaptation	Organismal Systems	12	0.121212
ko04714	Thermogenesis	234	-0.227207	-1.01397	0.395437	0.897861	0.897861	2268	tags=20%, list=12%, signal=18%	ndufb7/cox19/adcy8/creb5/tsc1/COX8B/ndufa8/uqcr10/LOC108647353/kras/smarcc2/kdm3b/kdm3a/smarcd3/cox16/ndufc2/cox6c/ppargc1a/nppa/creb3l1/acsl6/ndufs6/c17orf80/atp5f1b/prdm16/ndufa10/LOC100489195/LOC105946713/gnas/LOC101731784/COX1/smarce1/ndufaf4/sos1/ccdc56/atp5pb/ND4L/atp5me/ndufs4/creb1/ND1/npr1/atp5pf/atp5mc1/cpt1al/cox15	Thermogenesis	Environmental adaptation	Organismal Systems	46	0.196581
ko04720	Long-term potentiation	68	-0.24669	-0.914055	0.631429	0.932086	0.932086	3746	tags=26%, list=19%, signal=22%	grin2c/camk4/rps6ka3/rapgef3/ppp1r1a/adcy8/prkca/LOC108647353/grin2b/kras/camk2a/plcb3/LOC105946713/LOC101731784/gnaq/ppp3r1/rap1b/calm2	Long-term potentiation	Nervous system	Organismal Systems	18	0.264706
ko04721	Synaptic vesicle cycle	85	-0.271637	-1.05023	0.308157	0.897861	0.897861	3709	tags=28%, list=19%, signal=23%	atp6v1d/atp6v1a/atp6v1b2/slc1a1/atp6v1c1/dnm2/slc6a9/LOC100496215/tcirg1/cltcl1/atp6v1h/LOC100491227/stx1b/LOC100497338/slc1a7/snap25/LOC100495571/LOC100498593/slc6a4/LOC100487393/napa/rab3a/cplx2/LOC100489443	Synaptic vesicle cycle	Nervous system	Organismal Systems	24	0.282353
ko04722	Neurotrophin signaling pathway	128	0.26006	0.971935	0.519886	0.923551	0.923551	2350	tags=13%, list=12%, signal=12%	map2k5/bcl2/bdnf/hras/ywhae/LOC116406583/ntf3/bax/LOC116412427/map2k1/shc3/rapgef1/ikbkb/pik3cb/ntrk2/map3k1/rap1a	Neurotrophin signaling pathway	Nervous system	Organismal Systems	17	0.132812
ko04723	Retrograde endocannabinoid signaling	151	0.260085	0.991392	0.458101	0.918919	0.918919	3003	tags=19%, list=15%, signal=16%	napepld/kcnj6/cacna1a/prkaca/gnai1/itpr2/cacna1b/mgll/ndufb6/gng13/LOC116410948/adcy9/abhd6/gria3/cacna1d/ndufab1/LOC116410312/gabrp/ndufb10/NDUFC1/slc17a7/ndufb9/gnb3/gabrb1/gnao1/LOC116406465/ndufa3/ndufs5/LOC101731553	Retrograde endocannabinoid signaling	Nervous system	Organismal Systems	29	0.192053
ko04724	Glutamatergic synapse	112	0.286021	1.04377	0.384726	0.897861	0.897861	2256	tags=15%, list=11%, signal=14%	shank3/pld2/dlgap1/cacna1a/prkaca/gnai1/itpr2/gng13/ppp3ca/adcy9/trpc1/gria3/cacna1d/slc1a2/slc17a7/grin3a/gnb3	Glutamatergic synapse	Nervous system	Organismal Systems	17	0.151786
ko04725	Cholinergic synapse	113	0.312522	1.14175	0.216332	0.897861	0.897861	1936	tags=15%, list=10%, signal=14%	kcnj2/bcl2/kcnj6/hras/kcnj12/cacna1a/prkaca/gnai1/kcnq1/itpr2/cacna1b/map2k1/gng13/adcy9/cacna1d/pik3cb/slc5a7	Cholinergic synapse	Nervous system	Organismal Systems	17	0.150442
ko04726	Serotonergic synapse	121	-0.265486	-1.09344	0.246711	0.897861	0.897861	2800	tags=21%, list=14%, signal=19%	prkca/LOC108647353/kras/maob/casp3.1/ptgs2/gng5/htr2b/kcnj9/app/plcb3/kcnj5/pla2g4f/LOC100495571/LOC105946713/gnas/LOC101731784/slc6a4/LOC100495518/LOC100487393/htr7/gnaq/htr1b/htr3a/gng2/LOC100495359	Serotonergic synapse	Nervous system	Organismal Systems	26	0.214876
ko04727	GABAergic synapse	88	0.2623	0.922406	0.63253	0.932086	0.932086	2695	tags=16%, list=14%, signal=14%	kcnj6/cacna1a/prkaca/gnai1/cacna1b/gng13/LOC116410948/adcy9/cacna1d/gabrp/gnb3/gabarap/gabrb1/gnao1	GABAergic synapse	Nervous system	Organismal Systems	14	0.159091
ko04728	Dopaminergic synapse	138	-0.232959	-0.975994	0.522491	0.923551	0.923551	3224	tags=22%, list=16%, signal=18%	gnb1/creb5/drd1/ppp2r2c/prkca/ppp2r5b/LOC108647353/grin2b/maob/ppp2r5c/drd1c/camk2a/gng5/ppp2r3c/kcnj9/kif5c/creb3l1/plcb3/kcnj5/LOC100495571/LOC105946713/gnas/LOC101731784/LOC100487393/ppp2r5a/gnaq/gng2/creb1/calm2/akt1	Dopaminergic synapse	Nervous system	Organismal Systems	30	0.217391
ko04730	Long-term depression	53	0.320578	1.04267	0.382022	0.897861	0.897861	2034	tags=17%, list=10%, signal=15%	hras/cacna1a/gnai1/itpr2/map2k1/gria3/gucy1a1/LOC100498055/ppp2r1b	Long-term depression	Nervous system	Organismal Systems	9	0.169811
ko04740	Olfactory transduction	71	0.225969	0.769904	0.900307	0.988421	0.988421	4437	tags=25%, list=23%, signal=20%	gnal/LOC100494882/prkaca/Pol/gng13/LOC116406797/LOC100498055/ano2/LOC101734359/arrb2/LOC101731553/or52k1/LOC116408611/camk2d/camk2b/calml4/prkg1/LOC116409654	Olfactory transduction	Sensory system	Organismal Systems	18	0.253521
ko04742	Taste transduction	71	-0.256081	-0.950747	0.534286	0.923551	0.923551	2310	tags=18%, list=12%, signal=16%	pde1b/t2r53/LOC100495521/plcb3/LOC105946713/LOC101731784/scnn1b/LOC100494566/htr1b/htr3a/LOC100491885/tas2r13/entpd2	Taste transduction	Sensory system	Organismal Systems	13	0.183099
ko04744	Phototransduction	21	-0.497702	-1.40295	0.0707317	0.851955	0.851955	5862	tags=52%, list=30%, signal=37%	guca1b/rho/cngb1/gngt1/gnat2/gnb1/guca1a/LOC100498474/guca1al/calm2/sag	Phototransduction	Sensory system	Organismal Systems	11	0.52381
ko04745	Phototransduction - fly	29	-0.295727	-0.902574	0.615	0.932086	0.932086	3175	tags=28%, list=16%, signal=23%	LOC116410313/prkca/LOC100486956/camk2a/plcb3/dagla/gnaq/calm2	Phototransduction - fly	Sensory system	Organismal Systems	8	0.275862
ko04750	Inflammatory mediator regulation of TRP channels	122	0.240843	0.889317	0.688126	0.955823	0.955823	2069	tags=11%, list=11%, signal=10%	il1r1/trpv3/asic2/LOC116406583/prkaca/p2ry2/itpr2/LOC116412427/trpa1/adcy9/pik3cb/LOC100497503/trpm8	Inflammatory mediator regulation of TRP channels	Sensory system	Organismal Systems	13	0.106557
ko04810	Regulation of actin cytoskeleton	212	0.219898	0.868313	0.798376	0.966035	0.966035	4179	tags=18%, list=21%, signal=15%	itga8/apc2/fgd1/LOC100487727/arhgef7/hras/LOC105947943/diaph1/Pol/arhgef4/LOC101731949/map2k1/arhgef12/itgb8/itga2b.2/pik3cb/arpc5/arpc1b/itga9/enah/lpar4/cyfip2/fgf23.1/pik3ca/cxcr4/braf/rras2/tmsb4x/pip5k1b/bcar1/git1/rac3/itgal/pip4k2b/msn/pfn2/pfn1/lpar2/diaph2	Regulation of actin cytoskeleton	Cell motility	Cellular Processes	39	0.183962
ko04910	Insulin signaling pathway	147	0.232081	0.882183	0.727019	0.955823	0.955823	3647	tags=20%, list=19%, signal=17%	LOC108647342/prkag2/prkar1b/hras/ppp1r3e/prkaca/fbp1/map2k1/shc3/rapgef1/mtor/LOC448677/inpp5a.2/pygm/ikbkb/pik3cb/ppp1r3c.1/phkb/g6pc.1/phka1/rhoq/cblb/phka2/LOC101731553/pik3ca/braf/prkag3/phkg1/LOC100492955/pck2	Insulin signaling pathway	Endocrine system	Organismal Systems	30	0.204082
ko04911	Insulin secretion	95	-0.296757	-1.17561	0.110092	0.856059	0.856059	3211	tags=42%, list=16%, signal=35%	LOC100488597/camk2g/LOC100489602/gna11/creb3l4/LOC101733496/stx1a/xt6l/LOC101731435/atp1a3/LOC100494858/gcg/atp1b1/chrm3/plcb2/cckar/kcnmb1/adcy8/creb5/atp1b3/adcyap1r1/gck/prkca/rapgef4/LOC108647353/gpr119/LOC101730557/camk2a/LOC100491227/slc2a1/creb3l1/kcnmb4/plcb3/snap25/LOC105946713/gnas/LOC101731784/gnaq/creb1/rab3a	Insulin secretion	Endocrine system	Organismal Systems	40	0.421053
ko04912	GnRH signaling pathway	104	-0.225012	-0.898715	0.730519	0.955823	0.955823	3226	tags=22%, list=16%, signal=19%	LOC116410975/adcy8/prkca/map3k3/map2k6/LOC108647353/kras/jun/LOC116406874/camk2a/gnrh1/src/LOC105945216/plcb3/pla2g4f/LOC116407520/LOC105946713/gnas/LOC101731784/sos1/LOC116408458/gnaq/calm2	GnRH signaling pathway	Endocrine system	Organismal Systems	23	0.221154
ko04913	Ovarian steroidogenesis	54	0.288459	0.94061	0.590323	0.932086	0.932086	1597	tags=15%, list=8%, signal=14%	cyp19a1/acot2/bmp6/prkaca/ldlr/adcy9/LOC100490615/akr1c2	Ovarian steroidogenesis	Endocrine system	Organismal Systems	8	0.148148
ko04914	Progesterone-mediated oocyte maturation	108	0.331374	1.20618	0.122857	0.856059	0.856059	3140	tags=22%, list=16%, signal=19%	ccna2/LOC108645757/hsp90ab1/cdc26/hsp90aa1.2/mad2l1/prkaca/gnai1/ccnb1.2/map2k1/anapc10/adcy9/stk10/pik3cb/anapc13.2/mad1l1/Anapc4/pgr/cdk1/cpeb1/LOC101731553/pik3ca/aurka/anapc5	Progesterone-mediated oocyte maturation	Endocrine system	Organismal Systems	24	0.222222
ko04915	Estrogen signaling pathway	150	0.294882	1.11983	0.235461	0.897861	0.897861	1419	tags=13%, list=7%, signal=12%	hspa1l/bcl2/hsp90ab1/kcnj6/hsp90aa1.2/hras/LOC116406583/prkaca/gnai1/itpr2/hspa1a/LOC613063/LOC116412427/map2k1/krt9.2/ncoa3/shc3/adcy9/krt23	Estrogen signaling pathway	Endocrine system	Organismal Systems	19	0.126667
ko04916	Melanogenesis	102	-0.288448	-1.15696	0.153605	0.856059	0.856059	2800	tags=20%, list=14%, signal=17%	prkca/LOC108647353/kras/fzd1/ednrb/camk2a/mc1r/creb3l1/plcb3/wnt5a/LOC105946713/gnas/LOC101731784/fzd9/gnaq/creb1/calm2/wnt10a/wnt9a/wnt2b	Melanogenesis	Endocrine system	Organismal Systems	20	0.196078
ko04917	Prolactin signaling pathway	67	-0.204798	-0.754632	0.942693	0.988421	0.988421	3310	tags=18%, list=17%, signal=15%	socs5/socs7/gck/stat1/kras/LOC116412466/src/stat5b/sos1/akt1/socs1/jak2	Prolactin signaling pathway	Endocrine system	Organismal Systems	12	0.179104
ko04918	Thyroid hormone synthesis	76	0.272017	0.934534	0.585516	0.932086	0.932086	1262	tags=12%, list=6%, signal=11%	slc26a4l/slc5a5/alb/prkaca/gpx1/itpr2/LOC101732610/ttf2/adcy9	Thyroid hormone synthesis	Endocrine system	Organismal Systems	9	0.118421
ko04919	Thyroid hormone signaling pathway	125	0.231617	0.858089	0.772532	0.955823	0.955823	3062	tags=16%, list=16%, signal=14%	med17/hras/prkaca/rxra/thra/rxrg/map2k1/ncoa3/mtor/med13l/kat2b/tc1a/slc16a10/pik3cb/atp1a2/crebbp/rcan2/ep300/LOC101731553/pik3ca	Thyroid hormone signaling pathway	Endocrine system	Organismal Systems	20	0.16
ko04920	Adipocytokine signaling pathway	72	-0.260707	-0.96961	0.505714	0.923551	0.923551	2019	tags=15%, list=10%, signal=14%	lepr/slc2a1/ppargc1a/acsl6/acsbg1/ptpn11b/cd36l/akt1/cpt1al/chuk/jak2	Adipocytokine signaling pathway	Endocrine system	Organismal Systems	11	0.152778
ko04921	Oxytocin signaling pathway	158	0.326776	1.25231	0.084022	0.856059	0.856059	1509	tags=12%, list=8%, signal=11%	map2k5/kcnj2/LOC101732477/LOC100487727/prkag2/kcnj6/LOC105948368/hras/kcnj12/prkaca/gnai1/itpr2/map2k1/eef2k/ppp3ca/adcy9/cacng5/cacna1d/gucy1a1	Oxytocin signaling pathway	Endocrine system	Organismal Systems	19	0.120253
ko04922	Glucagon signaling pathway	108	-0.288624	-1.15706	0.13245	0.856059	0.856059	3187	tags=25%, list=16%, signal=21%	creb5/LOC105948139/gys1/gck/sik2/LOC108647353/g6pc3.1/camk2a/fbp2/slc2a1/ppargc1a/creb3l1/phkg2/LOC116406685/plcb3/acaca/LOC105946713/gnas/LOC101731784/LOC100491051/pklr/gnaq/ppp3r1/creb1/calm2/akt1/cpt1al	Glucagon signaling pathway	Endocrine system	Organismal Systems	27	0.25
ko04923	Regulation of lipolysis in adipocytes	63	-0.282518	-1.02749	0.36612	0.897861	0.897861	2289	tags=17%, list=12%, signal=15%	LOC108647353/ptgs2/adora1/nppa/LOC105946713/gnas/LOC101731784/tshb/akt1/npr1/LOC116406655	Regulation of lipolysis in adipocytes	Endocrine system	Organismal Systems	11	0.174603
ko04924	Renin secretion	75	0.307447	1.05591	0.352221	0.897861	0.897861	1707	tags=16%, list=9%, signal=15%	kcnj2/edn2/kcnma1/prkaca/gnai1/itpr2/adcyap1/ppp3ca/agtr1/cacna1d/gucy1a1/LOC100498055	Renin secretion	Endocrine system	Organismal Systems	12	0.16
ko04925	Aldosterone synthesis and secretion	100	-0.334628	-1.33766	0.0408805	0.851955	0.851955	3211	tags=25%, list=16%, signal=21%	adcy8/creb5/LOC116410313/atp1b3/prkca/LOC108647353/LOC100486956/camk2a/prkd3/kcnj9/nppa/creb3l1/plcb3/kcnj5/atp2b3/LOC105946713/gnas/LOC101731784/scarb1/dagla/gnaq/creb1/calm2/npr1/kcnk3	Aldosterone synthesis and secretion	Endocrine system	Organismal Systems	25	0.25
ko04926	Relaxin signaling pathway	134	0.203732	0.768248	0.92827	0.988421	0.988421	1905	tags=10%, list=10%, signal=10%	LOC100489108/hras/vegfd/prkaca/gnai1/mmp13/map2k1/gng13/shc3/ART2/adcy9/LOC100494508/mmp1/pik3cb	Relaxin signaling pathway	Endocrine system	Organismal Systems	14	0.104478
ko04927	Cortisol synthesis and secretion	65	-0.283296	-1.03705	0.330532	0.897861	0.897861	1768	tags=14%, list=9%, signal=13%	creb3l1/plcb3/LOC105946713/gnas/LOC101731784/scarb1/gnaq/creb1/kcnk3	Cortisol synthesis and secretion	Endocrine system	Organismal Systems	9	0.138462
ko04928	Parathyroid hormone synthesis, secretion and action	115	0.340361	1.24731	0.0940171	0.856059	0.856059	1423	tags=12%, list=7%, signal=11%	casr/bcl2/LOC100489108/pld2/prkaca/gnai1/mmp13/itpr2/rxra/rxrg/map2k1/adcy9/naca/pde4c	Parathyroid hormone synthesis, secretion and action	Endocrine system	Organismal Systems	14	0.121739
ko04929	GnRH secretion	59	0.337447	1.12111	0.265306	0.897861	0.897861	1905	tags=17%, list=10%, signal=15%	kcnj6/hras/itpr2/map2k1/hcn1/trpc1/cacna1d/LOC100490615/hcn2/pik3cb	GnRH secretion	Endocrine system	Organismal Systems	10	0.169492
ko04935	Growth hormone synthesis, secretion and action	119	0.210286	0.77433	0.920228	0.988421	0.988421	3062	tags=16%, list=16%, signal=14%	LOC108647342/hras/prkaca/gnai1/itpr2/map2k1/shc3/adcy9/igfals/cacna1d/mtor/pik3cb/map3k1/sstr5/ghr/crebbp/ep300/LOC101731553/pik3ca	Growth hormone synthesis, secretion and action	Endocrine system	Organismal Systems	19	0.159664
ko04960	Aldosterone-regulated sodium reabsorption	32	-0.287748	-0.902994	0.605528	0.932086	0.932086	3300	tags=25%, list=17%, signal=21%	scnn1g/atp1b3/pdpk1/prkca/kras/sgk1/scnn1b/slc9a3r2	Aldosterone-regulated sodium reabsorption	Excretory system	Organismal Systems	8	0.25
ko04961	Endocrine and other factor-regulated calcium reabsorption	57	-0.314304	-1.12751	0.256131	0.897861	0.897861	3145	tags=37%, list=16%, signal=31%	esr1/LOC101731435/atp1a3/LOC100494858/cltb/atp1b1/plcb2/kl/atp1b3/dnm2/prkca/LOC108647353/cltcl1/plcb3/atp2b3/LOC105946713/gnas/LOC101731784/gnaq/calb1/slc8a1	Endocrine and other factor-regulated calcium reabsorption	Excretory system	Organismal Systems	21	0.368421
ko04962	Vasopressin-regulated water reabsorption	59	-0.338681	-1.2196	0.131507	0.856059	0.856059	6038	tags=44%, list=31%, signal=31%	rab11a/dync1i1/LOC100488597/creb3l4/LOC101733496/LOC100489930/DYNC1H1/LOC101731435/LOC100494858/dync2h1/dctn1/dync1i2/rab5b/creb5/LOC108647353/arhgdig/creb3l1/rab5d/LOC105946713/gnas/LOC101731784/rab11b.1/LOC100489792/dctn4/creb1/dctn2	Vasopressin-regulated water reabsorption	Excretory system	Organismal Systems	26	0.440678
ko04964	Proximal tubule bicarbonate reclamation	22	-0.382028	-1.08427	0.328467	0.897861	0.897861	805	tags=14%, list=4%, signal=13%	gls2/slc9a3/car1_predicted	Proximal tubule bicarbonate reclamation	Excretory system	Organismal Systems	3	0.136364
ko04966	Collecting duct acid secretion	26	0.389358	1.09696	0.346535	0.897861	0.897861	3048	tags=27%, list=15%, signal=23%	atp6v1g2/atp6v0d1/atp6v0e1/atp6v0a2/atp6v0e2/atp6v1al/atp6v1f	Collecting duct acid secretion	Excretory system	Organismal Systems	7	0.269231
ko04970	Salivary secretion	101	-0.237879	-0.951417	0.56962	0.9285	0.9285	3211	tags=18%, list=16%, signal=15%	adcy8/atp1b3/prkca/LOC108647353/LOC116406822/LOC100493330/plcb3/LOC101733556/atp2b3/LOC105946713/gnas/LOC101731784/gnaq/slc9a1/aqp5/calm2/LOC100493166/LOC101732593	Salivary secretion	Digestive system	Organismal Systems	18	0.178218
ko04971	Gastric acid secretion	73	-0.261224	-0.975106	0.490085	0.923551	0.923551	3211	tags=23%, list=16%, signal=20%	adcy8/atp1b3/prkca/LOC108647353/kcnj16/camk2a/cftr/plcb3/LOC105946713/gnas/mylkl/LOC101731784/slc26a7/gnaq/slc9a1/calm2/car1_predicted	Gastric acid secretion	Digestive system	Organismal Systems	17	0.232877
ko04972	Pancreatic secretion	108	-0.202919	-0.813476	0.913907	0.988421	0.988421	2135	tags=13%, list=11%, signal=12%	pnliprp1/cftr/LOC496633/plcb3/LOC101733556/atp2b3/gnas/clca2/pla2g2d/gnaq/rap1b/slc9a1/LOC116407702/car1_predicted	Pancreatic secretion	Digestive system	Organismal Systems	14	0.12963
ko04973	Carbohydrate digestion and absorption	36	0.31341	0.94522	0.564437	0.9285	0.9285	2321	tags=19%, list=12%, signal=17%	slc2a5/lct.2/LOC116406445/cacna1d/pik3cb/g6pc.1/atp1a2	Carbohydrate digestion and absorption	Digestive system	Organismal Systems	7	0.194444
ko04974	Protein digestion and absorption	100	-0.198794	-0.794667	0.930818	0.988421	0.988421	3821	tags=21%, list=19%, signal=17%	col12a1/mep1b/slc1a1/slc36a1/atp1b3/col3a1/slc36a4/slc7a15/col4a1/col25a1.2/col6a5/col9a1/LOC496633/slc3a2/slc3a1/mep1a/col20a1/slc9a3/col18a1/slc8a1/xpnpep2	Protein digestion and absorption	Digestive system	Organismal Systems	21	0.21
ko04975	Fat digestion and absorption	41	0.248708	0.770009	0.860841	0.982659	0.982659	4470	tags=37%, list=23%, signal=28%	acat1/acat2/pla2g12b/mogat2.2/LOC100487643/LOC100492444/proca1/LOC100135382/LOC394967/LOC100489174/mttp.2/pla2g1bl/plpp2/agpat2/pnliprp2	Fat digestion and absorption	Digestive system	Organismal Systems	15	0.365854
ko04976	Bile secretion	79	-0.262846	-0.99771	0.430267	0.897861	0.897861	3211	tags=23%, list=16%, signal=19%	adcy8/atp1b3/ugt2a1/LOC108647353/LOC100497738/slc2a1/cftr/LOC100497423/LOC105946713/gnas/LOC101731784/scarb1/slco1a2/LOC100494753/slc9a1/LOC116408197/slc9a3/car1_predicted	Bile secretion	Digestive system	Organismal Systems	18	0.227848
ko04977	Vitamin digestion and absorption	34	0.307536	0.914735	0.612479	0.932086	0.932086	4470	tags=35%, list=23%, signal=27%	slc19a1/LOC549052/tcn2/slc19a3/LOC100487643/LOC394967/slc19a2/abcc6/LOC100490216/plb1/lrat/pnliprp2	Vitamin digestion and absorption	Digestive system	Organismal Systems	12	0.352941
ko04978	Mineral absorption	60	0.233752	0.779879	0.850629	0.982659	0.982659	2347	tags=15%, list=12%, signal=13%	slc26a6/LOC100497855/LOC116406445/LOC105947301/atp7a/mt4/LOC100488346/atp1a2/slc11a2	Mineral absorption	Digestive system	Organismal Systems	9	0.15
ko04979	Cholesterol metabolism	44	-0.242282	-0.825139	0.767263	0.955823	0.955823	1147	tags=41%, list=6%, signal=39%	apoc1/lipa/lrp1/npc2/nceh1/LOC100145331/npc1/pcsk9/vapa/lrp2/lpl/LOC116410814/stard3/scarb1/cetp/apoh/cd36l/ldlrap1	Cholesterol metabolism	Digestive system	Organismal Systems	18	0.409091
